# Supplementary material for: Generating novel tennis racket shape concepts using a theoretical morphospace
Source: PLoS One. 2024 Sep 12;19(9):e0310155. doi: 10.1371/journal.pone.0310155 (PMC11392236; doi:10.1371/journal.pone.0310155)
Supplement: S1 Data — (CSV) [file pone.0310155.s001.csv]

Racket name	PC1	PC2	PC3	PC4	PC5	PC6	PC7	PC8	PC9	PC10	PC11	PC12	PC13	PC14	PC15	PC16	PC17	PC18	PC19	PC20	PC21	PC22	PC23	PC24	PC25	PC26	PC27	PC28	PC29	PC30	PC31	PC32	PC33	PC34	PC35	PC36	PC37	PC38	PC39	PC40	PC41	PC42	PC43	PC44	PC45	PC46	PC47	PC48	PC49
A1090_S	-0.034057997	0.004827186	0.002197417	-0.003141697	-0.005172362	0.002103416	0.000915709	-0.002448466	0.0016727	-0.000651681	0.000327712	-0.001330769	-0.000565851	8.70E-05	0.001331483	0.000522381	-0.000859578	0.001213616	-0.000534144	0.000733576	-0.000491403	0.00042733	0.000507101	0.000483728	1.44E-05	0.000379721	9.32E-05	0.000136713	-0.000604191	-0.000198671	-0.000340276	0.00024333	0.000133538	-0.000396795	-0.000307456	-0.000194014	0.000179072	0.000289329	-0.000121255	-0.000272341	2.91E-05	-0.000478972	8.28E-05	0.000233477	0.000264104	-0.00013995	0.000400414	-0.000292113	-0.000281198
A1091_S	-0.033266253	0.004059002	0.006444962	-0.006411875	-0.003136189	0.002954266	0.000341317	-3.69E-06	-6.24E-07	-0.002776612	0.001628451	-0.001050113	0.00042306	-0.001183404	4.52E-05	0.001349712	-0.000579151	0.000834704	0.000708002	-0.000407807	-3.06E-06	0.000696416	-0.00065683	-3.27E-05	-1.11E-05	0.000286665	-0.00059431	0.000531696	0.000649827	-0.000683646	-0.000637412	4.68E-07	7.93E-05	-0.00014235	-2.87E-05	0.000183284	0.000457145	0.000296886	-8.90E-05	-0.000130164	-0.000270838	0.000234677	-7.65E-07	0.000114882	-0.00016375	0.000199156	0.000434101	0.000168207	2.83E-05
A1263_S	-0.031631667	-0.013629099	0.02235921	-0.014205307	0.002321826	0.000824154	-0.00277706	-0.002565076	-0.00206419	0.001021702	0.001999487	0.001480483	0.000487942	-0.001065736	0.001860156	0.000363248	0.000427102	-0.000204963	0.00024332	-0.000740244	0.000258799	-0.000821934	-0.000301547	0.000271192	-0.000243207	0.000279532	-0.000282448	-0.000102176	-0.000358874	0.00031284	-0.000368902	-0.000136362	-0.000201462	0.00035424	-4.36E-05	3.23E-05	0.000143039	-0.000136229	0.000605111	-1.22E-05	0.000134828	-0.000409977	0.000274644	0.000362767	-0.00035633	-3.78E-05	0.000278342	-6.43E-05	0.000517231
A1413_S	-0.009775314	0.013433871	-0.00505733	-0.004772235	-0.000977363	0.003513344	0.003126053	-0.000482488	-0.002688117	0.002124212	-6.87E-06	-0.000419824	-0.00040112	-0.000183436	-0.000950111	-0.000554684	0.000763137	-0.000138046	0.00080791	-0.000205567	-0.000213438	0.000311639	-0.000578504	0.00095161	6.81E-05	0.000209373	0.000873264	4.80E-05	-0.000162744	8.36E-05	9.02E-05	0.000161407	0.000122833	0.000486969	0.000126942	7.17E-05	0.000214535	8.12E-05	-0.000188331	0.0001216	0.000224943	-0.000143795	-0.000250689	7.94E-05	-0.000169619	9.14E-05	0.000271707	8.66E-05	-5.30E-05
A1438_S	-0.00439501	0.007893081	0.00267212	-0.006200809	0.002237364	0.004080906	0.003424286	0.004164683	-0.00180191	-0.000376141	0.000156014	-6.57E-05	-0.000662335	-5.93E-05	0.000771324	0.000882239	0.000560768	-7.85E-05	0.000112967	0.000500899	-0.000400206	0.000179633	-0.000920578	0.000749722	-0.000475785	0.000192035	0.00029846	-0.000538763	-0.001307098	-0.000245771	0.000181414	-4.18E-05	-0.000961143	0.000485485	7.93E-05	4.57E-05	0.000482874	6.35E-05	-0.000624815	-1.25E-05	0.000346454	0.000148243	-4.88E-05	0.000259043	-0.000636202	-0.000136558	-0.000209174	2.53E-05	0.00017736
A1484_S	-0.011490433	0.010787258	-0.000691055	-0.002401548	0.002656405	0.003152118	-0.005008929	0.004811809	0.007424218	-0.001017834	-0.005661911	0.001133333	0.001338531	-0.00098941	-0.002130454	-0.004572954	-0.000414482	0.0005937	-0.000796624	0.000519483	-0.000321768	-0.000659517	-0.001198591	0.0001046	4.82E-05	0.000627269	-0.000666013	0.000347841	0.000723455	-0.00054713	-0.000249744	-0.000155112	0.000252996	-0.00015883	-3.61E-05	0.001221279	-0.000100077	-0.000694849	0.000412237	-0.00023735	0.000189407	-9.72E-05	-0.000441144	-0.000250536	0.000608973	0.000425377	9.24E-05	-0.000271521	-0.000347221
A1499_S	-0.016346656	0.010793253	0.001468926	-0.008091679	-0.003322007	0.004490394	0.001780591	-0.001453428	-0.002824566	0.002236262	0.000413345	-0.000122682	0.000625275	-0.001305869	-0.000346114	0.000284868	-0.000396997	0.000817118	0.000755217	2.24E-05	6.51E-05	0.000175082	-0.000304279	0.000342123	-0.000179062	-0.000533597	-0.000236926	0.000461739	-0.000107691	-0.000617284	-0.000300913	-0.000295613	0.000370697	-0.000306979	0.000307733	0.000245893	0.000543967	-4.03E-05	-0.00011171	0.000414163	-9.51E-05	-4.06E-05	0.000324686	-0.000252773	-0.000352546	0.000135934	-0.000137437	-0.000161803	0.000329488
A1500_S	-0.048202752	-0.018531558	0.00476756	-0.002757163	0.003632694	0.00122697	0.001096286	-0.001395007	0.000898123	-0.000408118	0.000171887	7.35E-05	0.001529412	-0.000819059	-0.00025534	-0.000159126	0.000392259	0.000573346	-0.000319438	-0.000737871	-0.001178054	0.000896062	0.000274217	-0.001548443	-0.000328001	0.000430559	5.20E-05	-6.02E-05	-0.000101459	0.000274839	-0.000844635	0.000290419	1.79E-05	0.000145369	0.000408448	9.14E-05	0.000303182	1.83E-05	0.000364022	-4.19E-05	0.000322616	4.18E-05	-0.000106142	0.000389435	-4.33E-05	-4.77E-05	0.000302418	0.000437927	7.22E-05
A1595_S	-0.017489416	-0.000113261	-0.00588125	0.003419362	0.008379428	-0.000384001	0.000468906	-0.000844622	0.001251172	0.001823152	-0.000522321	-0.001607615	0.00169163	-0.001258521	0.001676	0.001317922	0.000332673	0.000217365	-9.17E-06	-0.000185205	-3.17E-05	-0.000630337	5.60E-05	0.000829331	0.000596254	2.34E-06	0.000343013	3.18E-05	-7.77E-05	-0.000166373	-0.000179914	-0.000439422	4.25E-05	0.000361464	-0.000301467	-0.000298211	-2.77E-06	-0.000432235	-0.00035503	-0.00040663	-0.000112925	4.15E-05	5.31E-05	0.000188725	-2.92E-05	-1.72E-06	7.69E-05	0.000240847	0.000132791
A1596_1_S	-0.026092068	0.004256202	0.004900845	-0.004597659	-0.000624705	0.000294318	-0.000796412	-0.00182007	0.000804439	0.000191805	-0.001670539	-0.001504748	-0.00015998	-0.00113597	-6.49E-05	0.000426644	0.000590382	0.000435261	-0.000253755	0.000707716	-0.000606293	0.000594704	0.000759017	-0.000760404	3.89E-05	0.000268767	0.000514122	6.67E-06	-0.000164905	-0.000248143	-0.000447101	1.50E-05	0.000922188	-0.000168731	0.000409611	-1.26E-05	0.000141299	0.000161733	-0.00014456	-8.92E-05	0.000296367	-0.000336758	0.000406628	0.00022298	0.000403061	-6.20E-05	-0.000258492	-0.000195321	0.000142807
A1635_S	-0.025936622	0.013415448	-0.004953179	-0.006548229	-0.00041168	0.002217729	-0.001201368	-0.00438637	-0.001014739	-0.001367783	0.0001692	-0.002407723	0.000320838	0.000149949	0.001317541	-0.001432941	0.000180114	4.01E-05	-0.000665784	-0.000978482	0.001097733	-0.000157663	-0.000353021	0.000333876	0.000601173	-8.28E-05	0.000102202	-0.000155873	2.31E-05	0.000474892	6.58E-05	-0.000113055	-0.000291363	-0.000406325	4.53E-05	6.58E-05	-8.26E-05	-0.000191381	-9.91E-05	7.22E-05	-0.000456403	-0.000316308	-7.25E-05	-5.96E-05	-0.00033162	-0.000318687	-0.000138928	0.00021785	-0.000161286
A1646_S	-0.022915438	-0.005174868	0.008868411	0.000515946	0.002322461	-0.007892272	0.000534769	0.000802072	0.00061673	0.000828257	-5.75E-06	-0.000438287	0.001116724	0.001326863	0.000487498	0.001292432	-0.000659297	0.000416513	-0.000728383	0.00030129	0.000581621	0.000759193	0.000174547	0.000612786	0.000455286	0.001114824	0.000310819	-0.000362836	1.42E-05	0.000144855	-0.000553099	-9.66E-05	-0.000278042	0.00016094	-0.000108808	0.000456973	-0.000143661	8.22E-05	0.000604458	0.000147055	0.000324066	-0.000198973	0.000134277	-0.000114194	4.01E-05	-2.88E-05	-8.20E-05	5.66E-05	0.000116398
A1647_1_S	-0.003191469	0.006880932	-0.001321885	-0.008594744	0.002742584	0.000779104	0.001018787	0.000801152	-0.00119906	5.76E-05	-0.000822602	0.00037612	6.58E-05	0.001692315	-0.000420599	-0.000808036	0.000288041	-0.000468459	-0.000525176	-0.000408892	-0.000734016	0.000688905	0.000245734	-0.000526699	-0.000144492	-0.000322267	0.000243705	-0.000366845	0.000163884	0.000136765	-5.28E-05	-0.000146048	0.000145442	-0.000141895	-0.000275263	-2.93E-05	-8.89E-06	0.000293838	0.000237722	9.67E-05	0.0002817	3.19E-05	0.0002664	0.000106006	-4.48E-05	0.000339073	-6.06E-05	-4.31E-05	0.000374256
A1648_S	-0.018991605	0.003270878	0.008890169	-0.008885082	-0.000147502	0.00103884	-0.001144336	4.95E-05	0.0006709	0.00063624	0.001829687	0.000561216	-0.001291897	0.000427109	-6.19E-05	0.000434133	-0.001142139	-0.000378459	-0.00067182	-0.000326334	-0.000300263	-0.000473508	7.26E-05	-0.000485634	-0.000497278	0.000190359	-0.00037682	5.98E-05	0.00059487	0.000474033	2.77E-05	-0.000434054	0.000164545	0.00013977	0.000148933	1.25E-05	-0.00032216	2.35E-05	0.00040541	0.000256052	0.00013021	-7.29E-05	-8.82E-05	-7.57E-05	-0.000230341	-7.62E-05	0.000128393	-3.04E-05	-0.000127255
A1699_S	-0.042682708	0.010814408	-0.000333326	0.013556259	-0.004208182	-0.001286041	-0.005888329	-0.003797978	-0.000745146	0.002452898	-0.002099503	0.000192683	-0.00034025	0.000945041	-0.001730159	-0.000917413	-6.87E-05	-0.000176174	0.000847736	8.03E-05	-2.66E-05	-0.00063987	0.000978938	0.000123264	0.000326407	-0.000434904	9.18E-05	-0.000584499	-5.90E-05	-0.00016016	-0.000470788	-0.000150765	-0.00021051	-0.000365589	0.000210273	-0.000334766	-0.000204157	0.000278341	0.000210264	-0.000807535	-4.09E-05	0.000334395	-0.000326519	0.000206012	-0.000161657	5.47E-05	-0.000316391	-8.53E-05	0.00032966
A1804_S	-0.033606861	0.009712605	-0.000809888	0.007455567	-0.003278006	-0.000543986	-0.003965662	-0.001150253	0.004393057	-0.000203672	0.000505584	-0.002288238	-0.003086929	0.002260244	0.001320142	-0.000257606	-0.001576987	-0.000372984	0.000703643	-0.000773536	0.00052905	0.000167884	0.000428014	8.67E-05	-0.000748406	-2.93E-05	0.000118151	0.000283076	0.00041854	-3.48E-05	0.00013032	0.000123941	0.000136209	6.05E-05	-9.55E-05	0.000244988	0.000387093	-0.000172179	1.98E-05	0.00027434	0.000272121	0.000126874	0.000299069	0.00016132	0.00014669	0.000181372	6.86E-05	-0.000389669	2.20E-05
A1805_1_S	-0.035309698	0.008174882	-0.001122266	0.003915528	-0.004889903	0.003584965	0.001200832	-0.00266917	0.00088598	-0.00080333	0.001010974	0.000640329	-0.000962218	0.00060969	-4.04E-05	-0.000136354	-0.000935857	0.000886597	0.00098584	0.00115274	-0.00050953	0.002032247	0.000138498	6.74E-05	0.000241587	-2.33E-05	-0.00015577	-0.000104991	0.000214782	-0.000539339	-0.000258175	-0.000136993	2.93E-05	0.00054887	9.47E-05	9.58E-05	0.000200599	0.000570198	-0.000329322	1.48E-05	-0.000153156	-0.000251841	-2.85E-05	1.84E-05	0.000160767	0.000329438	2.04E-05	7.62E-06	-5.18E-05
A1821_S	0.02434339	-0.003013068	0.005876085	-0.000813437	-0.00248838	-0.006656183	0.00024501	-0.001314172	0.001198016	-0.001418067	-0.000201768	0.000465109	-0.000438568	0.000168791	0.000224037	0.001082612	-0.000244286	0.000406198	0.000530928	-0.000381794	-0.00077604	0.000145108	9.22E-05	0.000286593	-0.000183697	-9.78E-05	-0.000547231	-0.000554052	0.000313206	-9.89E-06	-0.000168495	0.000137518	-0.000184197	0.00039406	-4.44E-05	-0.000401144	-0.000107785	1.92E-05	0.000175438	-0.000165837	-3.51E-05	-4.10E-05	0.000262016	-0.000145063	0.000101951	1.62E-05	5.33E-05	-0.000380305	-0.000198338
A1869_S	-0.031469833	0.009416131	-0.007640092	0.000703172	-0.000460233	0.001772336	0.000399931	1.13E-05	0.002168626	-0.002840323	-0.00010324	-0.000833125	-0.000853731	0.001614502	0.000829499	0.000595576	0.00014305	0.001009422	-0.000438812	-0.00102862	0.001329124	0.000453265	0.000107098	0.000102463	-0.000196179	0.000530591	-0.000139675	-0.000592535	0.000563995	0.000255117	-0.000504651	0.000122331	0.000401581	-0.000393376	-1.54E-05	-4.99E-06	0.00041775	-0.00015915	-0.000304192	-0.000426516	0.000249188	-0.00029433	-0.000130387	-7.61E-05	0.000125193	-0.000153579	-0.000186316	1.91E-05	0.000135022
A1928_S	-0.003291608	-0.001101104	0.013038853	-0.010080597	0.003410561	-4.43E-05	-0.004679773	0.003237197	-0.001720108	0.001574554	0.001438031	0.001552288	0.000328285	-0.000946959	0.00084348	-0.001346469	-0.000133646	-0.00099885	0.00090857	0.001045862	-0.000775422	-0.000121719	7.02E-05	-0.000197198	-0.000114193	-8.16E-05	-0.000597489	-0.000664162	-0.001136555	0.000149104	-0.00045032	0.000419726	-2.50E-05	-0.000189149	-0.001017268	0.000115554	0.000365795	-7.20E-05	0.000119667	-0.000115165	0.000287978	-0.000151972	0.000463144	-0.000236492	-0.000464051	-0.00014579	0.00024981	0.000176579	9.50E-07
A2047_S	-0.005853768	0.015452123	-0.000488094	-0.009382637	0.001411254	0.002689945	0.00371114	-0.000806517	-0.000726974	0.001635496	-7.38E-05	-0.002073743	-0.000423371	-0.001523379	-0.001263882	-0.000679701	0.000888987	-0.000672807	0.000539659	-0.000760616	-0.000181274	0.000182617	-0.000119055	0.000604272	0.000817379	0.00015553	0.000131838	7.28E-05	0.000251895	0.000550743	-0.000229717	0.000274549	0.000306665	-0.000380661	0.000504167	-0.000582662	0.000359172	0.000389658	-1.83E-05	4.38E-05	-0.000270003	-0.000121981	-0.000329425	0.000453675	0.000222668	5.75E-05	-0.000246938	7.13E-05	4.37E-05
A2072_S	0.003493277	0.011171637	0.003968298	-0.011538364	0.002663493	0.001378083	0.002595433	-0.000611888	-0.001491524	0.001079981	-0.003405301	0.001004108	0.000347436	0.002555253	-0.000620508	-0.00099772	8.83E-05	0.00031617	0.000474823	-0.000478243	-0.000295985	0.001038693	-0.001930007	-0.000185849	0.00060008	-0.001204889	0.00061621	-0.000560466	0.000356138	0.000309408	-0.00013657	-0.000368768	0.000912726	0.000217175	-0.000297407	-0.000728706	0.000483194	0.000108403	0.000314941	0.00032889	7.03E-05	-0.000133893	-0.000519672	0.00024221	0.000262525	-0.000131526	7.53E-05	-8.14E-05	-2.07E-05
A498_1_S	-0.039594926	-0.003250009	0.004553585	0.002285899	-0.001289231	0.002599822	0.004449173	0.001383845	0.001150643	0.00022211	0.003339467	0.00096741	-0.001108357	0.00046915	-0.000333258	-0.00130873	-0.001087331	-0.00018613	-0.000586708	0.000838718	-0.000138073	0.000307696	-0.00031745	0.001023334	0.000467202	-0.000201202	-0.000219351	5.60E-05	0.000114302	0.000189614	0.000631662	0.000292465	-0.000729945	0.000166471	-0.000551352	0.000265202	9.57E-05	0.000120445	0.000543672	0.000304219	-0.000205881	-0.00055407	-8.18E-05	-0.00031466	-0.000121742	0.000156398	-0.000357813	-7.12E-05	3.63E-05
A507_1_S	-0.039263058	0.007056397	0.002508552	0.003011997	-0.005380603	0.0002067	-0.001072912	-0.002587541	0.000348406	-0.001409776	0.000584674	0.001233354	0.000649398	-0.000608485	-0.001404587	-0.000351409	-0.000163994	-0.001202396	-8.69E-05	3.23E-05	0.000415345	-0.000112855	-3.37E-05	-0.000307664	0.000716201	-0.00033464	2.03E-05	-0.000309868	0.000465719	-0.00016906	1.09E-05	-0.000414472	-0.000461864	0.000154937	-0.000644325	-0.000105196	8.83E-06	0.000140679	0.000263622	-0.000305281	-0.000308488	0.000245383	-9.49E-05	-0.000343013	-0.000418928	0.00036459	-3.09E-05	-7.84E-05	0.000198882
A751_S	-0.062304042	-0.024667053	0.006543421	0.00584625	0.005178651	-0.000354828	0.000384127	-0.00246604	-0.000433928	0.002757539	0.001743839	0.001602288	-0.000518276	-0.001897544	-0.000279172	-0.000935039	0.001181337	0.00021044	-3.74E-05	0.000196444	-0.00026671	0.0005178	0.000381748	-0.001119454	9.12E-05	0.000239075	0.000247211	8.73E-05	-0.000733382	-0.00033396	-4.67E-05	0.00017668	-0.000284599	0.000542267	0.000829343	-0.000165944	0.00072022	0.000612589	-0.000246378	0.000375668	-8.68E-05	0.000283438	-0.000637197	-7.61E-06	0.000307441	-0.000129578	0.000104876	7.72E-05	-0.000544735
A766_1_S	-0.02183003	-0.00161695	0.009374027	-0.004079458	-0.001581242	0.001727006	0.002008487	0.002347118	0.000672404	-0.000205771	-0.000610869	0.000626791	-0.000412813	-0.000129024	-0.000973506	0.000689739	-0.002413506	-0.000622626	-0.000125095	-0.000154168	0.000140773	0.00019951	0.00135961	0.000495364	-0.000841952	0.000180322	0.000336949	-8.94E-05	0.00032451	-0.001203665	-7.99E-05	0.000499891	-0.000578804	-0.000254293	0.000157099	0.000676236	-3.63E-05	-0.000212815	-6.26E-05	-0.000210903	-0.000321747	-0.000492569	1.31E-05	-0.000836404	6.72E-05	-0.000120229	0.000259816	0.000462346	-0.000163727
A766_2_S	-0.00749602	0.004250966	0.008410962	-0.010116858	0.001233634	0.000553818	-0.001305898	0.0027931	-0.002654682	0.000636818	0.001521773	0.000921948	0.000783287	-0.000190431	0.000397378	0.001073153	-0.000268995	-0.000426548	0.000211901	0.000230592	-5.31E-05	-0.001132598	-0.000428238	0.000274591	0.000624878	0.000513845	0.000183091	-0.000144004	-0.000476809	-0.000566955	-0.000305142	-0.000594017	-0.000435464	0.000299953	-6.69E-05	-1.28E-05	-9.17E-05	-0.000179339	-1.68E-05	-0.000113402	-0.000379025	-0.000411249	0.000593058	0.000229897	-6.71E-05	3.47E-05	3.40E-05	0.000277375	-8.10E-05
HEAD_1_S	0.059742351	-0.003078034	-0.003647826	0.010664536	0.010891678	-0.003455053	0.003291704	-0.003938207	0.002558068	0.000984608	-0.000473572	-0.002555454	0.001895128	6.83E-05	-0.002021831	0.0016916	-0.001004215	0.000570219	0.000478128	0.000219598	0.000391164	-0.000487167	-0.000646133	0.000953209	-0.000234325	0.000552854	0.000399703	0.000242769	0.00033317	0.000331656	0.000387467	-0.000280824	-0.000155115	-0.000632119	-0.000394998	-0.000172421	0.000382197	-0.000276605	0.000370078	-0.00027817	-0.000287386	8.44E-05	0.000327126	-1.20E-05	0.000313419	-0.000104082	-0.000156358	-9.33E-05	-6.48E-05
HEAD_10_S	0.064919626	-0.002393187	0.000593342	-0.00313545	0.002557219	-0.007272704	0.003760401	-0.001105904	-0.0018609	-0.001608593	0.001833298	-0.00207424	0.001657762	-0.000978913	-0.000843465	-0.0004139	-0.000142737	0.001556129	0.000836163	0.000125521	0.000881189	-0.000670852	0.000341724	0.000574514	-4.98E-05	0.000319569	0.000957702	-6.00E-05	0.000158109	-0.000340563	6.47E-05	-0.000664695	0.00020854	0.000876828	0.000547879	-9.35E-05	0.000552682	-0.000212335	0.000201717	-5.68E-05	-0.00010856	0.000197533	-8.39E-05	0.000163239	0.000112975	-4.55E-05	-0.000115089	-1.39E-05	-3.19E-05
HEAD_11_S	0.091516885	0.004425233	-0.003112935	0.001570295	0.001160781	-0.001248659	-0.000208185	-0.001944365	0.000845668	-0.000206307	-0.001038058	-0.001035616	-0.001271827	-0.000329481	-0.001027363	-0.000436834	4.52E-05	-0.000553255	0.000912069	-0.000717569	0.000210961	0.000181401	-0.00013756	-0.000164378	-2.22E-05	-0.000738897	0.000166932	9.68E-05	8.06E-05	-0.000150427	-0.000394467	0.000202278	-7.86E-05	0.000260203	-0.00027365	7.51E-05	-8.13E-05	0.00031925	0.000330726	0.000245078	-5.03E-05	-0.000354603	-0.000484118	-0.000307099	7.23E-05	0.000301975	0.000225143	-8.46E-06	-0.000209408
HEAD_12_S	0.07945724	-0.002483157	-0.003141464	0.00129959	0.0006705	-0.001187037	0.001901339	-4.76E-05	0.000542546	-0.00149148	0.000357676	0.00038493	0.000564387	-0.001699126	0.000123853	0.000532756	-0.000348705	-0.000594881	0.001240306	0.000499444	0.001062048	0.000327293	0.000164643	-0.000105725	-0.00020102	-4.11E-05	0.000251748	0.00025798	-6.07E-05	0.000340876	-0.000526897	0.000175547	0.000396217	0.000465329	0.000314686	0.000362617	-0.000321027	-1.39E-05	-0.000249596	0.000412047	9.05E-05	0.000178543	-0.000491085	-0.000247024	-0.000367312	0.000522266	0.000220742	9.35E-05	-0.000337812
HEAD_13_S	0.085939067	-0.010203775	-0.000363911	0.007544013	-0.002334385	0.005999807	-0.000583759	0.000308987	-0.000141799	8.84E-05	0.000534254	0.001864812	0.001126237	-0.000981238	0.000151573	-0.000104868	-0.000253282	-0.000770106	-0.000447135	0.000333779	0.000583313	-6.72E-05	-0.000408942	-0.00049328	-0.000546448	-0.000228004	0.000540507	0.00014527	0.000354038	-5.14E-06	0.000335973	6.12E-05	0.000152373	-0.000942306	-0.000137006	0.000134913	0.000295079	1.28E-05	0.000269706	0.000372577	-9.73E-05	1.19E-05	0.000284428	0.000358544	0.00039217	-0.000218233	0.000183362	-0.000370237	-5.59E-05
HEAD_14_S	0.064177289	-0.001305361	-0.004670876	0.002181636	0.00118633	-0.002973414	0.000994016	0.001880827	0.001276035	-0.003257006	0.001499484	0.001393736	-0.000692402	-0.000974793	-0.00050346	-0.000115242	-2.38E-05	-0.000176617	0.000793014	0.000581011	0.000861792	-0.000270143	0.000560039	0.00077174	-0.000842918	0.00074978	0.000408986	0.000438591	-0.000173736	9.27E-05	-0.000589878	0.000448201	0.000356225	0.000423114	2.41E-05	-0.000278899	-0.000371378	-0.000218257	0.000310719	0.000845423	0.000140202	0.000435183	-4.18E-05	0.000453857	-3.14E-05	0.000321195	-0.000168366	1.99E-05	-2.77E-06
HEAD_15_S	0.101559448	-0.004240844	0.000756216	0.002171626	0.001596848	0.004200454	0.00024863	0.000600347	0.000198768	-0.000457593	0.000905103	-1.97E-05	-0.00016663	-0.000148382	-0.000635345	0.000189592	0.000369971	-0.001333975	0.000145845	0.000227218	0.000237249	-0.000289849	-0.000263779	5.47E-06	2.00E-05	-0.000335203	-9.57E-06	0.000315695	-0.000719415	0.000189894	5.93E-06	7.64E-05	-0.000464213	0.000251226	0.000452047	-0.000380923	-3.60E-05	-0.000161613	0.000143874	0.000188154	-4.20E-05	9.82E-05	0.000322016	0.000403402	-0.000446237	-0.000106518	0.000270145	3.60E-05	-2.22E-05
HEAD_16_S	0.103548516	0.001138726	-0.003387115	-0.00111338	0.000825964	-0.001808694	0.001363986	-0.001935585	0.000481953	-0.002711163	-0.000681295	-0.000709607	0.00303104	-0.001088704	-0.000165972	-0.000301919	-0.000470409	0.000788682	-0.000616011	0.00010671	-0.000170849	0.000449157	-0.000314014	0.00094968	-5.48E-05	-8.53E-06	0.000216732	9.18E-05	0.000328081	-0.000457744	-0.000268521	0.000181924	-0.000117617	-1.36E-05	-0.000276656	-0.000213776	0.000158505	0.00012889	-0.000363527	-0.000277209	0.000227616	7.07E-05	0.00024014	8.15E-05	1.66E-06	-0.000278981	0.000148446	-0.00034792	-4.01E-05
HEAD_17_S	0.106190439	-0.017951582	-0.004333221	0.010937445	0.006786663	0.001971334	-0.001876278	-0.001714129	0.00117072	0.000823344	0.001356866	-0.002301021	0.001261464	-0.001553136	-0.001827089	-0.001159296	0.000774814	-0.00159387	0.000709991	0.000811043	0.001269005	0.000428263	0.000855588	0.001409582	-0.000553465	-0.000348955	-0.000902363	-0.000975363	-6.85E-05	0.000271805	0.000198827	-0.000417025	0.000490154	0.000732256	0.000623279	0.000466038	-0.000272452	-0.000183735	-8.52E-05	-1.74E-05	-8.41E-05	0.000194908	-0.000247059	0.000200682	-4.40E-05	0.000168416	0.000572861	-5.31E-05	-3.42E-05
HEAD_18_S	0.06386833	0.003026561	-0.005280181	0.005260119	0.000539278	-0.002824541	-0.000708618	0.001681909	-0.00028166	-0.002624944	0.001294506	0.000441038	0.000503707	-0.000661445	-0.000424486	-0.000206593	-0.00027037	0.000619648	-0.000236901	0.000861368	0.000444675	7.02E-05	0.000133335	0.000640797	-0.000858859	0.000404475	0.000136574	-0.000309274	0.000344701	-0.000121606	-0.00038252	-0.000156114	0.000233245	0.000141237	0.00014613	-0.000260336	6.47E-05	0.000202363	-4.41E-05	3.78E-05	3.99E-05	-0.000405577	-0.000304511	0.000387424	-0.000113935	4.78E-05	-9.70E-05	-1.48E-05	1.20E-05
HEAD_19_S	0.092048845	0.005573938	-0.00895242	0.005006086	-0.001951247	0.000984969	-0.000686685	0.00067377	0.001552382	-0.000558503	-0.001169199	0.000330178	-0.001519146	-0.000684908	6.96E-05	0.000503165	-0.00043629	0.000179193	-0.000204402	-0.000830552	-0.000170896	-0.000680551	-3.73E-05	-0.000586845	-3.94E-05	-0.00036924	0.000575975	-0.000228489	0.000553059	0.000518602	-0.000508397	-0.000169088	-0.000527365	-4.75E-05	-3.77E-05	2.12E-05	-0.000291969	0.000823585	-0.00028233	-0.000150475	-0.000115012	0.000275051	6.25E-05	-0.000132493	-5.40E-05	-0.000297128	0.000395376	-0.00012413	9.94E-05
HEAD_2_S	0.06273551	-0.000469229	-0.00438017	0.002422081	0.001482974	-0.003724566	-0.000105354	0.001611759	0.002569553	-0.003567059	0.000852202	0.000263652	-0.000631977	-3.29E-05	-0.000555467	-0.000806733	-0.000458183	-0.000369221	0.00072201	0.000469074	0.000545941	-0.000179985	0.000516439	0.000109426	-0.00078746	0.00041742	0.000585964	0.000499036	-0.000145466	0.000204086	-0.001147117	6.34E-05	0.000189969	0.000339397	-0.000529142	5.12E-05	-0.000393629	0.000340604	-0.000221751	0.000404866	7.63E-05	4.99E-05	-0.000145648	-1.29E-05	-4.34E-05	0.00024406	0.000191212	-0.000322005	8.31E-05
HEAD_20_S	0.095400454	0.003540308	-0.008313192	0.004173341	-0.00276365	0.002509196	-0.000970882	0.001608401	-5.14E-06	0.000272377	0.000252961	-0.000225207	-0.001917989	-0.00023588	-0.000891849	-0.001145114	-3.20E-06	-0.000464425	0.00042208	-0.001036456	0.000221753	-0.000298359	0.000477951	-0.000312571	-5.87E-05	-0.00047136	3.36E-05	6.56E-05	8.12E-05	0.000288892	-4.66E-05	0.00022087	5.09E-05	0.000235799	3.41E-05	-0.000574394	0.000270925	-0.000171943	0.000180898	0.0005285	-0.000111688	0.000236522	0.00018561	-0.000366022	4.58E-05	1.40E-05	8.54E-05	-0.00015951	7.69E-05
HEAD_21_S	0.096918036	0.002080632	-0.006414668	0.00366703	-0.001246477	0.001350766	0.002065152	6.64E-05	0.000123615	0.001121385	-0.001942327	6.09E-05	-0.001028009	-0.000559362	-0.000268213	0.000665101	0.000101575	-0.000637661	-0.000766265	3.29E-05	0.000434495	-0.000120855	-0.000355451	3.16E-05	0.000787519	0.000231884	-0.0010898	-0.000389884	0.00027009	1.52E-05	0.000490819	-8.21E-05	-0.000324858	-0.00042946	0.000203151	0.000334754	-0.000311014	-0.000211823	-7.59E-05	-0.000151907	-0.000122414	-0.00012227	-0.0001446	-8.53E-05	0.000280989	0.000261423	-2.99E-05	0.000187313	-0.000115986
HEAD_22_S	0.118786478	-0.013796076	0.001015003	0.013495044	-0.004353247	0.01333103	-0.000175581	0.001656585	0.001886081	0.003508601	-0.002273755	-0.000978252	0.001952917	0.001666357	0.000742616	0.002215214	-0.000370323	-0.000868588	0.000796429	0.000703558	0.000217146	0.000302001	0.000389653	0.000642632	0.000637599	0.000277995	-0.000411497	-4.62E-05	-0.00045205	0.000138539	-0.00030501	-0.00070326	-1.23E-05	-0.000520551	-0.000168035	9.61E-05	-0.000106842	0.000104349	-0.00049847	-0.000166927	0.000802375	3.19E-05	-0.000349409	-9.81E-05	0.000194448	0.000571735	-0.000155676	-0.000192941	-9.22E-05
HEAD_23_S	-0.001846841	-0.009854403	0.006100778	0.005155818	-0.001281885	-0.006627505	0.001603844	0.000220273	-0.000160131	0.000599554	-0.000772633	0.001328996	0.00148742	0.000237161	0.000297726	0.000528603	-0.000285198	-0.00053194	-0.000854701	-0.000464135	-0.000247633	0.000581901	5.33E-05	-0.000101805	-0.00010013	-0.000165117	-0.000710599	0.000124783	0.000422835	0.000238006	0.000424831	0.000291703	2.54E-05	0.000125161	0.000402773	-0.000173903	0.000109631	-0.00016655	-9.94E-05	-0.000128006	-9.57E-06	6.51E-05	0.000237314	-3.19E-05	-3.57E-05	-0.000297069	1.78E-05	0.000141449	-9.69E-05
HEAD_24_S	0.024057092	-0.010419289	0.004958954	0.004015662	-0.001011254	-0.008620953	0.002808041	0.00316879	-0.00039611	-0.001988301	0.001091792	-0.001011679	0.001580176	0.000488518	0.000458647	0.000171165	-0.00066172	0.001786496	5.67E-05	-0.000721711	-0.00037881	0.0007094	-0.000137675	0.00062334	-0.000739909	0.001524304	0.000225661	0.000255976	0.00047746	0.000753266	7.29E-05	0.000555445	0.000427027	-8.85E-05	0.000138252	-0.000194959	2.14E-05	0.000147416	-0.000239754	-0.000157799	-0.000406129	-0.000269353	0.00013359	0.000189726	-0.000207966	-8.39E-05	-0.000210222	-0.00053135	-0.000268253
HEAD_25_S	0.082981776	-0.006295682	-0.002152833	0.000489367	-0.000432051	0.0028838	0.002370315	0.001069967	5.87E-06	0.000654726	-0.00022891	0.00123155	-6.71E-05	0.000974114	0.000255183	-0.001513593	0.000249464	-0.00017456	0.000202602	-0.000545223	-0.00026821	0.000887779	0.001000565	0.000484491	-2.49E-05	-0.000472594	-0.000852471	-0.000405672	-3.62E-05	0.000134802	0.000508502	-0.00025111	0.000231343	-0.000350473	6.92E-05	-1.47E-05	-0.000211569	0.000219692	-0.00035279	-8.77E-05	0.000220165	-0.000159896	2.40E-05	-0.000120698	-0.000126703	0.000164107	5.33E-05	0.000126953	-0.000235401
HEAD_26_S	0.001901405	0.005212906	-0.000558888	-0.007094702	0.001621324	-0.006488287	0.003900677	0.001388146	-0.001202227	0.000472454	3.19E-06	-0.000393437	-0.000903657	0.000170321	9.89E-05	-8.85E-05	0.00071667	-0.000797636	0.000529834	-0.000870509	9.99E-05	-5.68E-05	-8.76E-05	-0.000620034	0.000863732	0.000289374	-0.000841072	0.000515122	-0.000223181	0.000114057	0.000239539	0.000543049	0.000144114	-0.000480599	-1.42E-05	0.000249072	-0.000256486	-0.000221784	-4.53E-05	-0.000107825	0.000266754	0.00035198	0.000318053	9.67E-05	0.000179901	-0.00045462	-8.60E-05	-2.13E-05	-7.94E-05
HEAD_27_S	0.060119384	0.021427374	-0.013920095	-0.011313113	0.010129898	-0.015215812	0.006945126	-0.000843309	-0.002373833	-0.000341996	-0.000941978	-0.004345835	-1.53E-05	0.003674605	-3.17E-05	-0.00408555	-0.000618262	-0.0032914	0.000344506	0.002231549	0.001136301	-0.000173033	0.00038526	-0.000184001	0.00188789	-0.000803059	-0.002682813	0.001128954	-0.000167422	-0.000223275	-0.000325555	0.001247825	0.000351392	-0.000163153	0.000304171	0.000343342	0.000208331	-5.40E-06	0.000347027	-0.000692029	0.000320304	0.000984247	0.000482228	0.000173119	0.00018887	-0.000576878	0.000206123	-0.000357689	0.000322474
HEAD_28_S	0.158036207	-0.016974818	0.003798495	0.009627146	-0.007015856	0.020811596	-0.0060638	0.002687314	0.002336421	0.00444288	-0.00235286	-0.001174391	-3.17E-05	0.003466974	0.002113365	0.001579643	-0.000973797	-0.000940781	0.001294532	0.000728991	-0.000326437	0.000818445	0.001372736	-0.000230135	0.00067705	0.001474952	0.000333373	0.000629245	-0.000375282	0.000507665	-0.000274173	0.000310142	0.000421258	0.000443713	-1.81E-05	-0.000551641	0.000237955	-0.00033416	-0.000208223	-0.000344805	-0.000359548	-0.000422663	-6.76E-06	0.000728069	-0.000105743	-0.000134888	-0.000529976	3.09E-05	6.96E-05
HEAD_29_S	0.052724368	-0.011633746	-0.008850059	0.018247438	0.017975769	-0.003131084	-0.000951869	-0.001281675	0.000648569	0.002963511	0.002748531	0.00106148	-0.000174104	-5.56E-05	-0.000748937	0.000209495	0.00077305	0.000155889	0.00061835	-0.002030487	0.00099726	-0.000913521	0.000562955	8.04E-05	0.0009895	-4.97E-05	-0.000754387	-0.000280241	0.000798844	0.000680854	-3.11E-05	-8.42E-05	0.000183947	-0.00104319	-0.000406815	-0.000778368	-7.53E-05	-0.000390805	-0.000106962	-0.00029544	-0.000568045	-0.000452571	0.000245624	-0.000522657	0.000469814	-0.000213593	9.24E-06	-0.000391259	1.24E-05
HEAD_3_S	0.094821151	-0.000977459	-0.002256507	0.001863954	-0.001887793	0.002548722	0.00103448	0.002014675	0.000795284	-0.001178056	0.00018388	0.000518987	0.000368116	-0.000703514	-0.000538791	0.000763793	-0.000383732	0.000448356	-0.000426325	5.71E-05	-0.000628039	0.000167307	0.000625207	-0.000153072	-1.78E-05	-0.000503846	0.000738136	-0.000118956	3.00E-05	-0.000322604	9.47E-05	-0.000242631	-0.000535606	-0.000103179	-2.30E-05	8.80E-05	-0.000142183	0.000392262	-0.00010787	-0.000281537	0.000806286	0.000283131	-0.000392261	-0.000281868	0.000107323	-1.81E-05	-6.50E-05	0.000222295	-0.000154655
HEAD_30_S	0.079858332	0.046189368	0.019118181	0.043451011	0.012269898	0.000689602	0.02280733	0.004952862	0.003122912	0.005631966	0.002672185	-0.001257106	-0.007371566	-0.002269363	0.006266488	-0.000117898	0.005598585	0.002886937	-0.000173028	0.003089812	-0.002649865	-9.25E-05	-0.001382232	-0.001143354	-0.000349392	0.000427387	-0.000484312	-0.000198969	0.000788498	-0.001272039	-0.001688115	-0.000597195	0.000206435	-0.000670452	0.000852185	0.000310875	0.000174332	-0.000106798	0.001232069	0.000188776	0.00025926	0.000371516	-0.000447146	-1.00E-04	-0.000816504	-0.000181588	-0.000327796	-0.000145378	0.000214981
HEAD_31_S	0.045787842	-0.002707889	-0.001108804	0.004888995	-8.46E-05	-0.003549541	0.000168979	-3.11E-05	0.000173083	-0.002475068	0.000825794	0.000506421	0.00011145	-0.000534534	7.08E-05	0.00085923	-0.000269383	-0.000110751	0.00024	0.000267976	-0.000499608	-0.000368939	-0.000405831	9.90E-05	-0.000566122	-0.00037416	9.09E-05	-0.000256782	-0.000173801	-0.000422104	-0.000377833	5.15E-07	0.00051345	0.000147228	0.000152015	-0.000265066	-0.000390683	-2.26E-05	-2.36E-05	0.00047971	0.000394976	0.000179655	-8.04E-05	0.00017482	0.000297861	9.50E-05	0.000201938	-0.000208853	-0.000231994
HEAD_32_S	0.028556136	0.004993316	-0.006101111	0.001897516	0.000503992	-0.005738615	0.003543716	-0.000285804	0.000279593	1.42E-06	-0.00020277	-0.001109501	0.000974006	0.000435637	0.000595346	-0.00112439	-0.000412839	0.000602913	0.000657752	8.32E-05	0.000222608	4.32E-05	0.000630058	0.000505909	0.000276586	0.00033881	0.000312278	-0.000249793	-0.000355251	0.000174837	0.000119473	-0.000119357	0.000124331	-5.40E-05	-0.00010748	0.000534846	0.000252867	-0.000466403	-9.38E-06	-1.37E-05	0.000208557	2.99E-05	0.00010895	0.000144464	0.000206037	0.000157119	3.58E-05	1.13E-05	0.000201405
HEAD_33_S	0.027086557	0.009750167	-0.009567141	0.000637094	-0.002762574	-0.005551911	0.002806855	0.00164982	-0.001366327	-0.000811394	-0.000279407	0.003310375	7.82E-06	0.001793557	0.003684535	0.000260174	-0.002171133	0.000595582	4.42E-05	-0.000661401	0.000388357	-9.80E-06	1.44E-05	-0.00064645	-0.000256275	0.000378275	0.001212304	0.000684931	-0.000837087	8.32E-06	-0.000591321	7.13E-05	0.000617525	-0.000484116	3.24E-05	-0.000116484	0.000140664	-0.0002859	0.00036152	0.000357131	0.000774104	0.00011543	-0.000292084	0.000316646	4.95E-05	0.000334819	-0.000295706	1.72E-05	-0.000336805
HEAD_34_S	0.081376216	0.00304385	0.000539131	-0.009972325	-6.69E-06	-0.004223706	-4.21E-05	-0.000215217	-0.003607927	-6.70E-05	0.001826229	0.000160775	-8.70E-06	-0.000958785	0.000782434	-0.00094667	0.000423752	-0.000347995	-5.06E-05	0.000161937	-0.000635199	-0.000270823	-0.000199986	-0.000817486	0.001000006	0.000498753	0.000126919	0.000145634	-0.000632715	-0.00033892	0.000565046	0.000554793	0.000253008	-0.000270666	-0.000395886	0.000454413	4.19E-05	0.000126495	-0.000110125	-0.000374872	7.55E-05	-0.000190972	-6.14E-05	5.04E-05	3.63E-05	-0.000121795	4.16E-05	-2.97E-05	5.90E-05
HEAD_35_S	-0.014769775	-9.13E-05	0.002589416	0.007178752	-0.001015957	-0.007710697	0.003126672	0.004053632	0.001880971	-0.002314814	-0.002501457	-5.82E-07	0.00334387	0.001607624	0.00031624	0.002341193	-0.000315457	-0.000489648	-0.000324013	0.000493067	0.000189389	-0.000806576	5.38E-05	4.15E-05	0.000383787	0.000743487	-3.17E-05	0.000599603	0.000844434	0.000796547	0.000136571	0.00027666	-0.000239509	0.000153494	0.000276662	0.000144455	0.000979795	0.00025391	-0.000362812	-0.000124352	-0.000591952	0.00015965	7.77E-05	-0.000262428	-0.000393923	0.000666226	0.000325215	-0.000267368	-2.80E-05
HEAD_36_S	0.033458575	0.002926498	-0.004596456	-0.004487195	-0.000810592	-0.005258097	6.40E-05	0.00106811	-0.000730544	0.00016855	0.001002153	0.00154028	-0.000225185	-0.000904068	0.001264868	-0.000111201	-0.001529012	-2.19E-05	0.001224976	-6.32E-05	0.000693025	-0.000134213	0.001046022	-0.000384593	8.75E-05	-7.18E-05	-0.000504631	-0.0003178	-0.000419264	0.000154454	-4.63E-05	-0.000575395	0.000727534	7.74E-05	0.000889307	-0.000186122	-0.000397985	-0.00026494	-7.89E-06	-0.000315373	-0.000164786	-0.000432589	-0.000546066	6.67E-05	0.000167756	5.11E-05	5.12E-05	8.33E-05	-0.000309759
HEAD_37_S	-0.014434768	0.013907208	-0.004423941	-0.006048669	-0.001033394	0.002578793	0.000310785	-0.001019651	-0.00088644	0.001110431	-0.000317005	-0.002590469	-0.000723437	-0.000277696	8.73E-05	0.000143729	-0.000576785	-0.000100097	0.000734794	-0.001076203	-0.00059798	0.001666234	-0.000113712	0.000181726	8.94E-05	-0.000208704	-0.000388774	-0.000104434	0.001080653	-0.000304764	-0.000295359	-0.000202196	-0.00051498	-0.000283361	5.62E-05	-0.000384757	-0.000296297	0.000153034	0.000536498	0.000311695	0.000100275	-0.000270111	8.60E-05	0.000149984	-0.000387912	0.000268389	-3.28E-05	-0.000225341	-2.27E-05
HEAD_38_S	0.070925031	0.003777634	0.001141964	-0.009704165	-0.002092376	0.000279265	0.000995515	-0.005010052	-0.001042756	-0.00201853	0.000884736	0.001624139	3.23E-05	0.000862611	0.001394599	-0.000876512	-4.71E-05	0.000723631	1.10E-05	-0.000264065	-0.001389484	8.44E-05	-0.000336759	-0.001390269	0.000990454	-0.000173823	-2.67E-05	-0.000285204	1.70E-06	-0.0004423	0.00035237	0.000793532	-0.000353919	0.000216918	-5.95E-05	-0.000201137	0.000230754	8.70E-05	-0.000654906	-0.000341404	0.000219009	-0.000458368	-2.04E-05	-0.000342013	7.37E-05	-0.000423899	-0.000474781	0.00029217	-7.41E-06
HEAD_39_S	0.007187426	0.010959089	-0.007231354	-0.007741092	0.00132958	-0.00211052	0.002082389	0.00373005	-0.000692993	0.001538381	-0.000910711	-0.00158118	-0.000471858	-0.000329073	-0.000397636	-0.000338607	-0.000239388	-0.001103532	0.0008566	-0.000120714	-0.000102457	0.000443984	2.48E-05	0.000389866	-5.88E-05	0.000689334	0.000486313	-0.000341819	0.000195693	0.000159501	-7.66E-06	0.000305377	0.000444356	-0.000381816	-0.000177339	0.000389782	0.00019972	0.000185071	-0.000189488	-0.000376407	-6.42E-05	-0.000323419	-0.000161619	0.000234417	0.000198284	-0.000173114	1.83E-05	-7.29E-06	4.64E-05
HEAD_4_S	0.088430749	0.001818982	-0.003481646	-0.000505183	0.000456479	-0.001137729	0.00149738	-0.000659545	-0.001013294	-0.001835794	0.00128083	1.03E-05	6.49E-05	-0.002209042	-0.000355833	0.000840977	-0.000408452	-0.00069835	8.23E-05	-0.000302269	0.00100552	-0.000632975	-0.000343623	8.26E-05	9.07E-05	-0.000129663	0.000156988	-0.000264502	-0.000425071	-0.000445751	-0.000161854	4.66E-05	-7.99E-05	8.25E-05	-1.85E-05	0.000284518	0.000319657	0.000152601	4.67E-05	-4.49E-05	0.000270523	-3.46E-05	-0.0002006	-0.000138614	-0.00011919	1.44E-05	0.000111285	0.000306742	2.39E-05
HEAD_40_S	0.025795074	0.003864422	-0.004314481	0.003943843	0.000608318	-0.009453219	0.001369535	0.001183539	-0.000498486	-0.001033823	0.002191837	-0.000809723	2.76E-05	-0.000171992	0.00182099	8.57E-05	-0.000644507	0.001509708	-1.79E-05	-0.000694732	0.000395107	-0.000156567	-0.000512256	8.14E-05	-0.000318412	0.000382211	0.000782959	0.000223942	0.000307205	-0.00013648	-5.09E-06	-0.000226049	2.70E-05	0.000178095	-0.000404901	-0.000169837	0.000530178	0.000318309	-4.51E-05	-0.000154999	-0.00019908	-0.00032223	0.000350575	0.00023102	8.04E-05	-0.000159547	-0.000270275	-0.000322218	-0.000294829
HEAD_41_S	0.019429635	0.006077806	-0.005615697	-0.000847722	-0.003587337	-0.003043492	0.000722013	0.002511936	0.000357268	-0.000332801	-0.000332614	0.002849376	-0.000358046	0.001034469	0.002966951	-0.000245828	-0.002209323	0.00050165	0.000485927	0.000819276	0.000344893	0.000903004	0.000457686	-0.000503144	0.000978103	-9.53E-05	-0.000102059	-0.000371652	-0.000479861	0.000144496	-0.000528377	0.000182429	0.000269093	0.000162332	0.000576476	-0.000494491	-0.000180242	-0.000457371	-0.000448514	-0.000186484	0.000181081	9.25E-05	7.56E-05	0.000104387	0.000289027	-0.000103144	0.000237109	2.81E-05	3.65E-05
HEAD_42_S	0.076149782	-0.006524354	-0.001733679	0.002252302	-0.000557292	0.002202526	0.003946299	-0.00227022	0.000551646	0.001115455	0.000692988	-6.97E-05	0.000490569	-0.000101537	0.000372818	-9.07E-05	-0.000397862	-0.001066383	0.000297017	0.00016861	0.000319319	0.000134162	-0.000348348	-4.65E-05	-8.84E-05	1.18E-05	9.55E-06	0.000122887	-0.000380079	0.000279918	0.000121346	3.81E-05	-0.000136184	-0.000604197	0.000285875	0.00060847	0.000207661	-0.000250799	-6.56E-05	0.00024762	-9.88E-05	0.000214475	-0.000245454	-6.79E-05	0.00010721	0.000267459	-2.22E-05	-0.000246134	0.000115761
HEAD_43_S	0.07034538	-0.002047116	-0.002459312	-0.000461832	-0.002115034	0.001803955	0.000856495	-0.002270075	-0.001107341	-0.001485915	0.001479919	-0.000223657	-0.000212014	0.001001186	-5.42E-05	-0.000633133	-7.24E-06	-4.99E-05	0.000445205	0.000116023	0.000449359	0.000964672	-0.000190131	-0.000722238	-1.00E-04	-0.000648735	0.000853514	0.000526215	0.00011938	-0.000445367	4.74E-05	-0.000141311	0.000230923	0.000177279	0.000163866	7.93E-05	0.000152335	-0.000104652	-0.000381712	-0.000307225	9.63E-05	1.96E-05	0.000142365	-0.000128279	-0.00019058	-0.000182721	-4.91E-05	-0.000120684	-7.15E-07
HEAD_44_S	0.04876531	-0.004171152	0.002451668	0.000992091	0.00052636	-0.003865694	0.002023803	-0.00111716	-0.001216174	-0.001410851	2.75E-05	0.000111273	0.00058178	-0.000373733	-0.000383892	-0.000307416	1.46E-05	0.000604894	0.000210053	-0.000613714	-0.000109109	0.000538856	-0.000193418	0.000161288	-0.000112145	-0.000138438	0.000229596	0.000287743	0.000363836	0.000271945	0.000127012	0.000187817	-0.000271323	6.43E-05	0.000304594	-0.00013341	-9.73E-05	-9.94E-05	-0.000211929	6.79E-05	-0.000321138	-1.13E-05	-0.000302802	-0.000232681	-0.000150563	-8.92E-05	-6.74E-05	-2.99E-05	-0.000195854
HEAD_46_S	0.091925305	-0.014950952	0.00313676	0.004990683	-0.003974798	0.004229741	0.00144876	-0.002386414	0.000525991	0.000987587	-0.001272274	-0.001802726	0.001267709	-0.00070461	-3.72E-05	8.95E-05	-0.000161122	0.000576395	0.000106865	-0.000131181	-8.19E-05	8.78E-05	-0.000707642	0.000193517	-0.0002212	-1.07E-05	0.000154674	-0.000872381	0.000368717	0.000145348	0.000173779	-0.000143652	-0.000161485	0.0002468	-0.000375271	-0.000465248	0.000401615	2.24E-06	5.29E-05	-0.000186724	0.000127889	0.000207816	-0.000142477	3.34E-06	0.000203817	-0.000346018	0.000105333	0.000172634	-8.80E-05
HEAD_47_S	0.087961252	0.000926469	-0.003499507	0.001645979	0.000455629	-0.000463055	-0.003409739	0.000709351	-0.002696533	0.001366121	0.000212335	-0.000287315	-0.001287129	0.000943626	0.000147472	-0.000498242	-1.00E-05	-0.000229343	0.00045557	-0.000517165	0.000123084	9.44E-05	0.000301195	-0.000193892	0.000478182	-0.000537172	-0.000433453	0.000461392	0.000159779	0.000320759	-5.13E-05	-0.000341633	-0.000181471	0.00021642	-0.000148827	0.000185256	8.29E-05	-9.42E-05	-0.000236831	-4.35E-05	-0.000345842	0.000162416	3.71E-06	-0.000135842	-0.000133314	0.00017531	0.000489329	3.37E-05	-0.000154812
HEAD_48_S	0.107883051	-0.009208538	0.002677282	-0.008151683	-0.006168647	0.00397687	0.004646236	0.000715728	-0.001480033	-2.07E-05	-0.001022143	0.001361033	0.001834686	0.000291841	0.001036246	-0.000162618	0.00010416	0.000188071	0.000514868	0.000165813	-0.001347649	0.001012197	-0.000234809	0.000196107	0.001386979	-0.001371925	0.000530663	9.88E-06	-0.000861899	-0.00043028	0.000893164	0.00029846	1.31E-05	-0.000617488	0.000303691	0.000230148	-0.000187633	-0.000237753	0.000174163	-0.000196273	0.000299385	-3.80E-05	0.00017477	-0.000209834	-0.000287181	3.78E-05	-0.000174577	0.000146143	7.05E-05
HEAD_49_S	0.063305656	-0.003943173	0.002796869	-0.002523923	-0.002436831	-0.001159437	0.002687195	-0.000727646	0.000522031	-0.001196681	5.28E-05	0.000981151	3.54E-05	-3.44E-05	0.000703844	-0.000141196	8.54E-05	-0.001007936	-0.000282657	-0.000125502	0.000114733	-0.001160455	-0.000297456	-0.000228857	0.000291155	4.97E-05	-0.000954917	-0.000137731	-0.000251844	0.000696245	0.000341677	-6.13E-05	0.000129059	0.000212816	0.000457831	-0.000192665	-0.000243795	-0.000364489	-0.000205279	0.000125811	-0.00022583	-0.000398679	-1.23E-05	-1.62E-05	0.000200986	-0.000120717	-0.000416297	0.000484187	-1.22E-05
HEAD_5_S	0.102054131	0.000519171	-0.005578151	0.003061151	0.001011122	0.001801347	0.003387501	0.000389758	-0.001054977	0.000959726	-0.001915928	0.000441176	0.000905775	-0.000674513	-0.000723307	0.000690365	0.000431121	0.000829215	0.000249257	0.000972887	-0.001242997	0.000506683	-0.000132945	0.00042962	-0.00038505	-0.000380409	-0.000247686	-0.000390414	-0.000396391	-8.21E-05	0.00039793	-5.35E-05	-0.000261472	-0.00046154	-0.000604847	9.23E-05	-0.000716912	0.000106649	-0.000121214	0.000115993	0.000287366	0.000178658	5.25E-05	-0.000260743	0.000111843	-4.44E-06	0.000298552	-9.76E-05	0.000277249
HEAD_50_S	0.110377926	-0.005886614	-0.006239329	0.008551288	-0.000102894	0.005934428	-0.001448883	0.000262721	-0.0015094	0.00174015	-0.001421664	-0.000179102	-0.000102711	0.000509195	-7.27E-05	0.000940975	6.35E-05	-0.001824802	-0.000618099	0.001018608	0.001059238	0.000639172	-0.000372114	-0.000165221	0.000696932	8.60E-05	-0.000539313	0.000306274	0.000206669	0.000240289	-0.000304405	-0.000530785	0.000134183	0.000400295	0.000180553	0.000559713	0.000378177	0.000156872	-5.05E-05	-2.12E-05	-0.000536233	-0.000374296	0.000164741	0.000319712	-0.000420092	0.000471148	0.000137447	0.00030738	-0.000320561
HEAD_51_S	0.120985867	-0.010119978	0.004611492	0.001000742	-0.005798398	0.012111602	-0.00208987	-0.001081117	0.000621189	0.002331146	-0.001435975	0.000259472	-0.000511575	0.002808932	0.001241539	-0.000459001	-0.000177342	-0.00110242	0.00047976	0.00039794	-0.000277025	5.54E-05	0.000652392	-0.001567011	0.00089938	0.000191703	9.40E-05	0.000802454	-0.000262454	0.001335383	-0.000206407	-4.09E-05	0.000244355	0.000289501	0.000270235	-0.000109188	0.000350377	6.27E-05	-0.000316202	-0.00070838	0.000221434	-0.000308069	0.000216628	-5.98E-05	0.00011306	-3.55E-05	-0.000605468	-9.30E-05	5.08E-05
HEAD_52_S	0.100066	-0.010424488	-0.002545883	0.009733944	-0.000577121	0.008278592	-0.00097451	0.000676517	0.000383716	0.001463785	-0.001837268	-0.000732811	0.000642219	-0.000521245	0.000617394	0.001739644	0.00068904	-0.001583582	0.000510334	0.001275722	0.000798298	0.000408864	-0.000345172	0.000522337	0.000333456	0.000684526	-0.000517542	-0.000375668	0.000186088	6.89E-05	0.000677863	-5.43E-06	0.000236005	-9.57E-05	0.000592287	0.000247033	-5.53E-05	4.57E-05	0.000536063	0.000127057	-0.000355803	-0.000296982	9.28E-05	0.000555721	1.54E-05	0.000253048	0.00011062	0.000179075	0.00015001
HEAD_53_S	-0.030662074	0.00698809	-0.007333235	0.001072239	-0.007431119	0.000909989	0.00178928	0.001809555	0.000130269	-0.001743803	0.000495734	0.000845519	-0.001530295	0.000973438	0.000766723	0.000320054	-6.74E-05	-0.000984446	0.000176479	0.000291406	0.000696908	0.000715473	-0.00067148	0.000377025	-0.000336115	5.36E-05	0.0004724	0.000119879	-0.000244751	4.55E-05	0.000244458	0.000220066	-0.000213333	0.000379243	2.27E-05	0.00031359	5.64E-05	-0.000394386	5.90E-06	-1.15E-05	0.000409138	-0.000255234	-0.000204672	3.95E-05	0.000261983	-0.000114494	0.000181642	0.000231687	-6.99E-05
HEAD_54_S	-0.022406431	0.010835352	-0.004410903	0.000559024	-0.001289499	0.003269525	-0.00101748	-0.00051252	0.000352723	0.001344595	0.001560814	0.00021482	-0.002225085	9.32E-05	2.94E-05	-0.000970014	0.000260289	-0.000512684	0.001276361	-0.000411657	9.76E-05	0.000304461	0.000425189	8.21E-05	0.000125733	0.000226002	0.000885003	0.000874051	-7.92E-05	-0.000536799	-0.000266097	0.000348665	8.43E-05	0.00054802	0.000201602	7.63E-06	-0.000137574	-3.69E-05	-9.82E-06	0.000557212	-2.49E-05	-2.86E-05	0.000132018	0.000109317	-8.63E-05	2.94E-05	7.87E-06	0.000220393	-0.000135345
HEAD_55_S	0.082178458	-0.021285195	0.015710526	-0.003106352	-0.000746146	0.000233785	0.001004633	-0.003978277	5.79E-05	-0.001430133	0.001355386	-0.001901173	0.000707572	0.000190087	-0.001922835	-0.001048485	-0.000308794	1.39E-05	0.001225681	-9.45E-05	0.000388	-0.000170085	-0.000774221	0.000432161	-0.000492276	0.000311678	0.000980244	-0.000182116	-0.00062458	-0.000140607	-0.000457818	0.000401844	5.00E-05	0.000160797	5.47E-05	0.000604936	6.53E-06	0.000421562	9.42E-05	-0.000126955	-0.000151457	-1.29E-05	-0.000140204	-0.000111971	-0.000241935	-0.000263572	-0.000170577	-0.000228571	0.000164674
HEAD_56_S	0.064444903	-0.005062033	-0.003172236	0.002825393	-0.000532324	-3.48E-05	0.000593028	0.000777005	0.001731353	-0.001229245	0.000559469	0.000170959	0.001228729	-0.001625741	0.001292625	-0.000428859	-0.000899162	-0.000462156	0.000685541	-0.000593082	0.000564409	2.81E-05	0.000228412	0.000153395	0.000167388	-0.000792996	0.000652258	6.00E-05	-0.000181314	-0.000287204	-6.65E-05	-0.000159737	-0.000146898	-0.000589854	-0.000214693	0.00014986	0.000108917	0.000166312	8.22E-05	-0.000105721	0.000221532	-3.17E-05	0.000135373	0.000241435	-0.000130627	0.000125521	0.000189102	0.00015926	8.82E-06
HEAD_57_S	0.06377877	0.001507396	-0.001756602	-0.000654959	0.000536806	-0.004368446	-0.000407446	2.10E-05	0.001768398	-0.001056441	-0.001003155	1.76E-05	-0.001127805	-0.000502382	-0.000327466	-0.000860733	0.000193072	-0.00023978	0.000379665	-0.000312014	-0.000124582	-0.001101571	0.000759455	-6.43E-06	-0.000417785	-8.29E-05	-0.000169076	-2.94E-05	9.82E-05	0.000159014	-0.000294691	0.000542099	-0.000427672	0.000296966	7.87E-05	-7.37E-05	7.03E-05	7.83E-05	0.00017567	0.000189499	0.000240215	0.000452077	0.00057943	1.56E-05	-0.00022767	-1.75E-05	-1.02E-05	-0.000290324	0.000448455
HEAD_58_S	0.097824502	0.007475129	-0.01013687	0.005368596	-0.002166292	0.001377776	-0.001590843	-0.000633533	-3.84E-05	0.000373551	-0.001634423	-0.00026662	-0.002055286	-0.000685055	0.000497445	-0.000744127	-0.000849359	-0.000186893	-3.52E-05	-0.000670169	-0.00072115	9.93E-05	-0.000102975	-0.000542706	-0.000390583	0.000448181	0.000379856	0.000140747	0.000275369	0.000104613	0.000330764	0.000363778	-0.000243465	0.00016062	-0.000508352	-0.000165169	-0.000265953	0.000379598	-4.23E-05	0.000335092	0.000109935	-0.000216541	8.10E-05	-0.000241935	-6.21E-05	0.00013029	5.50E-06	-0.000399603	0.000210726
HEAD_59_S	0.069856041	-0.00203246	-0.002929475	-0.002328772	-0.001927188	-0.002744967	-0.003795971	0.001826812	-0.000230867	-0.002322886	0.00254338	-6.09E-05	-0.001024253	-0.001336778	0.000751017	-0.001683194	-0.000316661	0.000195303	0.000480915	-0.000430777	0.000184302	-8.23E-05	0.000453811	0.000350471	-0.000650015	0.000503314	0.000726441	-0.000135931	-0.000307044	-0.000216552	-0.000585136	0.000123278	0.000639436	-0.000229744	-0.00033973	0.00021911	-4.67E-05	0.000257744	3.18E-05	-3.86E-05	-0.000205783	-0.000340385	-0.000267558	5.40E-06	-5.79E-05	0.000433962	-9.61E-05	-3.02E-05	-0.000164929
HEAD_6_S	0.070157653	-0.003988556	0.000975817	0.001497231	-7.64E-05	-0.000422908	0.001109133	-0.000515722	-0.000196145	-0.000667664	-0.000136177	0.000207776	-0.001547633	-0.001829869	-0.000348907	0.000225576	-0.000434977	-0.000785636	0.001098763	-6.82E-05	0.000236091	-0.00010469	0.000558123	3.63E-05	-0.000498173	1.24E-05	-0.000199256	-9.07E-05	-0.000704822	0.000410572	3.24E-05	0.000152581	9.21E-05	0.000357655	-0.000257421	0.000473588	0.00015058	0.000312108	0.000144503	0.000494788	0.000344117	-3.19E-05	-0.000279867	6.17E-05	-9.54E-05	0.000363527	0.000288459	1.75E-05	1.54E-05
HEAD_60_S	0.077729651	-0.001524951	-0.001862152	0.000691072	-0.00019197	-0.002606733	-0.000433816	-0.001879453	0.001116687	-0.000437588	0.000352182	0.000805082	-5.56E-05	-0.001499631	0.000622786	-0.000335443	0.000259831	0.000364918	-0.000238031	-0.00023724	-9.87E-05	-0.00091198	0.000297616	0.000506517	-0.000422809	0.000387972	2.67E-05	0.000281107	-0.00038124	-0.000205224	-3.41E-05	0.000666505	-0.000554067	-0.00017048	-0.000182771	-0.000273067	-0.000205006	-0.000320813	0.000311292	0.000205115	-0.000104349	-0.000128082	-6.06E-05	-0.000146757	0.000228679	0.000149972	3.53E-05	0.000213732	0.000125995
HEAD_61_S	0.075094478	0.000260918	-0.003720028	-0.000629006	-5.53E-05	-0.003038449	-0.000202099	-0.001515578	-0.000651353	0.000589238	-0.000376701	0.000826405	-0.000803356	-0.001664477	0.000145043	-0.000152346	0.00056471	0.000212099	0.000258824	-0.000390605	-2.01E-05	-0.001529486	0.000352712	-0.000239441	-0.000866147	0.000399338	-0.00032983	-0.000409798	-0.000363132	0.001123993	0.000542793	0.000637933	0.000378305	-0.000153334	8.35E-05	-0.000295183	-0.000327846	0.00029596	0.000486841	0.000430035	-0.000239826	2.93E-05	0.000287686	0.000226058	-8.58E-05	-2.70E-05	-6.06E-05	0.000190497	4.31E-05
HEAD_62_S	0.106593569	-0.011811007	-0.000332717	0.004811153	-0.005261171	0.006780055	-0.001115426	0.001694161	-0.001733228	-0.000460432	0.001389722	0.000331639	9.99E-05	-0.001521833	-0.000613035	0.000422464	0.000144539	-4.00E-05	2.34E-05	-0.000508864	0.000264674	-0.000254411	-0.00053636	-0.000254313	-0.000478826	-0.000367972	0.000154608	-0.000821554	3.31E-05	0.000143386	0.000155068	1.62E-05	-5.30E-05	5.67E-05	-0.000332149	6.97E-05	0.000290573	0.000397061	0.000229852	0.000245568	-4.43E-05	-0.000183896	0.000151291	-3.46E-05	-3.55E-06	-0.000311205	0.000249597	0.000231852	-8.19E-05
HEAD_63_S	0.081846266	-0.001244693	-0.001557963	0.001420067	0.001093456	-0.001172447	-0.000183134	0.001121293	6.60E-05	-0.00152748	0.001106854	4.82E-06	0.000349792	-0.001557498	-0.001448193	-0.001450559	-0.000387088	-0.000481013	-0.000452973	0.000239744	0.000714472	-0.000115736	0.000710147	0.00011098	-0.000536318	-0.000258146	0.000882915	-1.55E-05	0.000183583	-0.000706281	-0.000303602	-5.46E-05	0.000145585	-0.000157437	-0.000192895	0.000117643	6.62E-05	0.000503306	0.000153266	6.75E-05	-0.000224047	-3.86E-05	2.48E-05	0.00036258	-0.000103822	2.23E-05	-0.000100854	0.00016102	-0.000189003
HEAD_64_S	0.087907566	-0.001429541	-0.00385242	0.000320143	-0.00024718	0.000603941	0.000507429	0.001644611	-0.000225677	0.000525647	0.00139384	0.000618037	5.38E-05	-0.000803934	-3.97E-05	-0.000671464	-0.000754162	-0.000294435	0.000814067	-0.000553519	0.000799456	-0.000681042	0.000644775	6.02E-05	0.000466415	4.59E-05	0.000430745	-0.000375873	-0.000292016	0.000101039	-0.000780772	9.60E-06	2.78E-05	-0.000267621	-0.000149912	0.000153436	0.000336802	-5.12E-05	0.000141257	2.37E-05	-8.63E-05	3.26E-05	-0.000113773	8.71E-05	0.000246896	8.88E-06	6.76E-05	-0.000100009	-0.000283345
HEAD_65_S	0.112488494	-0.001628638	-0.001948879	0.000676648	-0.002965492	0.00508362	0.001020244	0.001742048	0.00053552	-0.000834095	-0.000654881	0.000626724	0.00103557	-3.38E-05	0.000427665	0.001463126	-0.000179444	-0.000373909	0.000382203	-0.000228129	-0.001220884	-0.000633797	-0.000119511	-0.001098332	0.000898479	0.000187347	0.000188893	0.000359953	-2.15E-05	0.000714274	-0.00035085	0.000475183	-0.000130964	0.000249354	1.94E-06	0.000125375	-0.000258668	-0.000245657	-0.000249163	0.000311546	4.01E-05	-8.23E-05	0.000453495	-0.000333311	-0.000260381	1.13E-05	1.79E-05	-0.000107291	0.000292867
HEAD_66_S	-0.013049933	-0.005311491	0.003704151	-0.000989351	0.001665048	-0.008594117	0.000400642	0.003914942	0.000558703	-0.000323386	0.000239059	0.000143987	0.001744806	-0.001083648	0.002661975	0.001297959	-0.001627718	-0.00052447	0.001240875	-0.000864744	-0.000777625	0.000726916	3.82E-05	4.95E-05	0.000598923	0.000212352	-7.49E-05	8.69E-05	0.000351602	0.00024886	0.000524042	0.000718789	-9.56E-05	-0.000352596	0.000165123	-0.00030036	-0.000237467	0.00012143	0.000658404	0.000115316	-0.000112403	8.31E-05	0.000551996	-0.000117082	6.42E-05	-6.90E-06	3.40E-06	-4.10E-05	-2.44E-05
HEAD_67_S	0.09129901	0.014529531	-0.007960832	0.002137316	0.001147602	-0.002707413	0.00024946	-2.18E-05	-0.001996517	-0.000531031	-0.000163061	1.93E-05	-5.51E-05	-0.000567357	0.000721636	-0.000172595	-0.000596352	0.000945131	0.000283475	0.000253513	-0.000417023	-0.000584235	-0.000203503	-0.000159494	0.000218841	0.000622616	0.000420901	0.000303879	-0.000108723	-2.07E-05	-8.50E-05	-0.000334969	0.000100836	0.000504546	-0.00025684	0.000178577	0.000270037	0.000150669	-0.000229459	-1.08E-05	3.09E-05	4.61E-05	-7.58E-05	-0.000248878	0.000256197	0.000149597	0.000114616	-0.000214347	0.000102127
HEAD_68_S	0.083572176	-9.05E-05	-0.004466148	0.00115625	0.00126899	-0.000820346	-0.000845872	0.00070019	-0.00075142	-0.000726531	0.001841482	-0.000701892	0.000530002	-0.001825201	-0.000176494	-0.000165659	-0.000114439	-0.000550911	0.000615015	0.000293231	0.000304191	8.54E-05	-2.63E-05	3.89E-05	0.000121538	0.000642913	0.000413131	-6.52E-05	-0.000136571	-0.000141497	0.000148189	0.000124728	0.000134992	4.16E-05	-0.000173547	0.000496761	0.000341503	8.27E-05	0.000136755	-0.000159312	-0.000159082	-3.64E-05	1.83E-05	1.95E-05	-4.72E-06	0.000192891	0.00025597	-1.56E-05	-3.53E-05
HEAD_69_S	0.06225053	-0.01346236	0.008235206	-0.001617503	-0.001004722	-0.001437729	0.00209358	-0.00115199	0.001747286	-0.00209346	0.000306746	-0.000797574	0.001942518	-0.001123789	0.000378445	0.000488818	-0.000649219	0.000489011	0.000423524	-0.000412484	-0.000908771	0.001109122	-0.000350368	0.000783413	-8.81E-05	-0.000394515	0.000244297	-0.000243212	-0.000130859	-0.000601149	0.000175228	1.87E-06	0.00015406	-0.000477549	-0.000264254	0.000269379	-0.000794034	0.000106788	0.00021655	5.34E-05	0.000231941	-8.49E-05	0.000199631	6.46E-05	9.44E-05	6.73E-05	0.00015553	-5.56E-05	-0.000207561
HEAD_7_S	0.091467088	-0.000159538	-0.003670312	0.004391168	-0.002318908	0.002260981	-0.000928762	0.002951239	-0.000585746	0.00126688	-5.43E-06	0.001391371	-0.001537159	-0.001233644	-0.000433242	0.000881168	-0.000155769	-0.000132078	-0.000556349	-0.000576686	-1.06E-06	-6.09E-05	0.000661209	-0.000548718	-0.000136354	0.000168051	-0.000291798	-0.000412895	0.000550221	-0.000127353	0.000217507	-4.09E-05	-9.71E-05	0.000137065	-2.57E-05	-8.81E-05	-0.000175866	-0.000261919	0.0004238	-4.58E-05	8.65E-05	0.000285631	0.000392611	6.08E-05	-5.42E-05	-0.000233542	0.00010161	5.06E-05	-5.18E-05
HEAD_70_S	0.111786593	-0.008705322	-0.004671687	0.005815777	-0.006882544	0.00547454	-0.002437558	0.001125002	-0.001068355	-0.001921695	0.001883882	0.000595726	-0.000898267	-0.000434632	-0.000126886	-0.001841233	-0.000318705	0.001240895	-0.000969668	-0.000399243	0.000202909	-9.57E-05	-0.000436604	-5.67E-05	-0.001414235	-0.000387786	0.000556613	-0.001161153	0.000659402	-9.43E-05	-0.000311678	0.000749998	0.000101663	0.000239326	-0.000551643	-0.000143444	-0.000204506	0.000633285	0.000336897	0.000556009	0.000180301	-0.000236482	0.0002308	-1.94E-05	0.000146255	-0.000314959	-0.000275574	-4.77E-05	2.91E-05
HEAD_71_S	0.062746455	-0.009015679	0.001805127	-0.003067695	0.001668329	-0.00237608	0.002404567	-0.002468864	0.000589429	-0.002832734	0.001128242	0.001236457	0.002285362	-4.45E-05	0.001053964	-0.001206162	-0.000613055	0.001269978	-0.000800952	-0.001053607	-0.001049444	0.000129583	-0.000135137	-0.000354978	7.31E-05	0.000323711	0.000115999	-0.00026435	-0.000301865	0.000331451	0.000301885	-1.96E-05	1.90E-05	-0.000158286	-0.000405146	5.66E-05	7.09E-05	-0.000284006	8.97E-05	-0.000122244	0.000382361	0.000170824	0.000152823	-0.000191865	0.000226211	-6.28E-05	-6.78E-05	0.000241366	5.19E-05
HEAD_72_S	0.071869682	-0.004229271	0.002112245	-0.006358186	0.0048213	-0.005330388	0.001889674	-0.00293735	-0.001409202	-0.002661383	0.003452526	0.000393616	0.001223863	9.17E-05	0.000486423	-0.001983226	-4.41E-05	0.001628366	-2.46E-05	-0.000712139	-0.000295175	-0.000203833	-0.000223695	7.07E-05	-0.000154114	4.32E-05	0.000897918	0.000346498	-0.000763519	-0.000104467	0.000312334	-0.000325191	0.00038204	-9.00E-05	-0.000268575	-4.90E-05	-1.92E-05	-0.000239949	-0.000228973	-0.000162677	-8.63E-05	0.000170449	-0.000105734	-3.15E-05	0.000119345	-0.00022838	-0.000106697	-8.20E-05	-0.000182287
HEAD_73_S	0.104872812	-0.01224132	-7.34E-06	0.005053625	-0.004809418	0.00633883	-0.000470602	0.001627276	-0.000633007	-6.42E-05	0.001148303	0.000325297	0.000225258	-0.001243993	-0.001423589	-0.000574069	5.52E-05	0.000323406	3.16E-05	-5.62E-05	0.000764819	-0.000809628	0.000103463	0.000531913	-0.000645998	-0.000113164	4.91E-05	-0.001223769	0.000534821	0.000245549	-0.000146135	0.000351904	0.000295434	0.000538548	-0.000105936	-0.000157429	0.000134522	0.000461292	0.000317682	0.000260851	-9.51E-05	-0.000268535	0.000258965	-6.31E-05	0.000266852	-9.98E-05	-0.000236956	0.000320945	-6.42E-05
HEAD_74_S	0.066509471	-0.001065728	-0.001666747	0.003438529	-0.002646308	-0.000251056	-0.000269384	0.001525811	0.000830072	-0.001597162	0.000385508	0.00043873	-0.000913477	-0.00041148	0.000201721	-0.000493892	-2.81E-05	4.86E-05	-0.00010852	0.00014854	-0.000752279	-0.000101889	-0.000339394	-0.000416077	3.70E-05	2.05E-05	0.000626246	-0.000261964	-0.000456887	-2.68E-05	0.000346382	0.000197612	0.000522884	0.000269893	-0.000688017	7.03E-05	-0.000325907	0.000149255	-0.000176637	0.00031054	0.000229412	0.00021354	-4.26E-05	0.000242691	5.30E-05	-0.000117181	-0.000200558	-6.15E-06	3.50E-05
HEAD_75_S	0.059572842	-0.000552806	-0.001088933	0.004024375	0.000338225	-0.001019511	-0.000245858	0.001223623	0.001489786	-0.001326069	-0.000273222	0.001036283	0.000814555	-0.001296759	0.00071734	0.000542323	3.38E-06	-0.000503149	-7.82E-05	-0.000253036	-0.000174204	0.000329447	6.67E-05	0.000130004	0.000707948	-0.000836022	6.58E-05	0.000114352	0.000216696	-0.000604986	0.000735713	-1.48E-05	-0.000136927	-0.000868098	-0.000235985	0.000179395	-1.16E-05	-6.96E-05	-6.39E-05	-0.000174552	0.000112187	-0.000140176	0.00021638	-0.000261763	0.000188763	0.000377585	3.64E-06	-2.85E-06	-4.43E-05
HEAD_76_S	0.097928863	0.011787822	-0.008532569	-0.002311478	0.001420587	-0.00256161	0.000570679	-0.002020921	-0.003223467	-0.000113571	-0.001054831	0.001535832	-0.001000227	-0.000871475	0.000364139	-0.000314159	-2.43E-05	0.000306134	-0.000507323	-4.06E-05	-2.65E-05	0.000116952	-0.000252432	-0.000757985	0.000182841	-0.000213298	0.000385021	0.000489068	-9.46E-05	-2.19E-05	0.000688961	-7.30E-05	-0.00028307	-0.000148294	-2.40E-05	-0.00023001	-0.000178289	0.000333701	-0.000239453	-0.000268241	-5.05E-05	6.62E-05	-9.82E-05	-1.76E-05	-0.000184328	-4.86E-05	1.77E-05	8.05E-05	9.14E-05
HEAD_77_S	0.067988823	-0.000772003	-0.00716021	0.003378038	0.000100605	-0.000632	-0.000202259	0.001372239	0.000500044	-0.002791076	-0.000315225	0.000353951	0.000259669	-0.000565562	-0.0003926	0.000767711	0.00027459	0.000276645	-0.000720272	0.000680243	0.000890838	-0.000124911	-0.000315715	8.78E-05	-0.001187273	0.00046291	0.000561478	-5.80E-05	0.000202866	0.000246514	0.000313191	0.000134758	-0.000254552	-0.000649623	1.39E-05	-6.64E-05	0.00032302	0.000140345	0.000405047	7.25E-06	3.15E-05	4.21E-05	-0.000122135	0.000239983	-5.54E-05	-4.44E-05	0.000120418	-0.000161336	0.000197837
HEAD_78_S	0.066709749	-0.008102009	0.001808674	-0.000288575	-0.002197501	0.000241628	0.001478816	-0.001479036	-0.000962571	0.000337046	-0.000137692	0.001298205	0.00127751	-0.001224704	-0.000166275	-0.000806794	-0.000264133	-0.000591981	-0.000314079	0.000986459	0.000772506	0.000105813	0.000231735	0.000173535	-0.000688938	8.11E-05	-0.000655532	-0.000414621	0.000113662	0.000335175	-0.000118005	0.000362202	6.08E-05	-3.70E-05	0.000185444	0.000215581	9.11E-05	-0.000187246	6.97E-05	4.48E-05	0.000355238	0.000159551	-0.000141657	-3.38E-05	0.000257125	9.46E-05	-1.44E-05	-0.000176687	5.28E-05
HEAD_79_S	0.082622882	0.000301276	-0.004709293	0.004299537	0.00045102	0.00030267	8.92E-05	-0.00116753	-4.62E-05	-0.000481639	-0.00022933	0.000473093	0.000714412	-0.001176135	-5.48E-05	5.06E-05	0.000219913	-0.000562258	-0.000309899	0.00018665	0.00073136	-0.000550786	-0.0006371	-0.000584217	-0.000116514	-0.000285737	0.000379857	0.000438536	0.000223665	0.000208101	-0.000318247	-0.000503801	-0.000158092	-0.000438292	-0.000581154	-6.76E-05	-5.27E-05	0.000183819	4.95E-05	0.000171354	-4.66E-05	0.000159676	0.000131683	-0.000101633	7.04E-05	-2.89E-05	0.000120817	-0.000263161	0.000270732
HEAD_8_S	0.108043713	-0.003107454	-0.002951826	0.006322846	-0.003028289	0.006394694	0.000689934	0.001854965	-0.002005711	0.001571291	-0.000739336	0.000859481	-0.000317366	-0.000495705	-3.02E-05	9.78E-05	6.35E-05	-7.54E-05	-0.000948733	-5.85E-05	0.000243524	-0.00013417	-0.000489114	-0.00033509	0.000226865	0.000355439	7.91E-05	-0.000255176	-0.000101024	6.70E-05	0.000178928	-0.000167513	7.93E-05	-0.000344075	-0.000212204	0.00030373	0.000117316	2.97E-05	0.00013091	-0.000221196	9.92E-05	0.00014105	0.000613755	-0.000144212	0.000179909	6.74E-05	0.00038605	-0.000582166	2.36E-05
HEAD_80_S	0.088421343	0.002279316	-0.00194628	-0.000932797	-0.001227084	0.000171422	0.000999191	-0.00113418	-0.002428487	-0.001304323	9.14E-06	0.001608389	8.50E-06	-0.000546323	-0.000725495	-0.000843624	-7.58E-05	0.000407778	-3.52E-05	0.000434982	0.000432515	-7.69E-06	-0.000197056	-0.000154895	-0.000147616	-0.000506955	0.000489108	-5.47E-05	8.73E-05	0.000188606	5.54E-05	-0.00012823	-4.22E-05	0.000149856	-0.000234672	-4.75E-05	-9.28E-05	1.10E-05	-0.000473426	6.12E-05	0.00031099	0.000440647	-0.000349027	-0.000279702	-4.07E-05	0.000221209	-0.000184101	0.000144494	0.000214677
HEAD_81_S	0.100277244	-0.01396097	0.00099422	0.007170469	-0.002399282	0.008869534	-0.001120184	0.000167833	0.001749984	0.002201441	-0.001969256	-0.000542972	0.001102546	0.002175752	0.001388404	0.001204306	-0.00048981	-0.001114836	-8.60E-05	-6.69E-05	-0.000128072	0.00147035	0.000189396	0.000490599	0.000123072	0.000459893	-0.000299943	0.000831784	0.000106604	-0.000158457	0.000420793	0.000306389	0.000276886	-0.000308969	0.000501698	0.000158443	4.09E-05	-0.000307769	0.000300816	5.79E-05	-0.000438645	1.05E-05	-0.000156714	3.12E-05	-5.24E-05	0.00021336	-0.000158772	0.000371935	-0.000331898
HEAD_82_S	0.079811151	0.00133583	0.000830863	-0.005154564	-0.000213479	-0.002475414	0.000577562	-0.001422989	0.00224056	-0.002168422	-0.002812292	0.001879521	-0.002404458	0.001238764	0.000271217	-0.000718492	-0.000512775	0.0013551	0.001469421	-0.000618237	-0.00172604	0.000593015	0.000749222	-0.000313043	-0.000717762	-0.000546538	-0.00011335	6.78E-05	-0.000625693	0.00074665	-0.000393175	7.27E-05	-5.02E-05	0.000488445	0.000240173	0.000116067	-0.000712028	0.000327227	-0.000155083	-0.000517716	3.38E-05	9.63E-05	0.000237767	-0.000516408	-6.75E-05	-0.000550295	-5.92E-05	-0.000157505	0.00022897
HEAD_83_S	0.063127147	-0.004951285	-0.002564829	-0.000191123	-0.000127648	0.000287346	0.003170453	0.000444774	0.004453816	-0.0029229	-0.001745369	-0.000938138	0.002757967	-0.000414818	0.001280615	0.000921989	-0.000597626	0.000132787	0.000895983	0.001133268	-0.000809402	0.000628628	0.00064066	0.000431478	-8.05E-05	0.000207821	0.000143976	-0.000257896	8.93E-05	0.00017272	1.91E-05	0.000151082	0.000274136	0.000362082	-0.000698467	-3.83E-05	-0.000160199	-7.50E-06	-0.000528408	0.000275757	-1.19E-05	0.000145498	6.26E-05	0.000381725	-0.000119532	-0.000287678	0.00024907	-7.92E-05	-2.70E-05
HEAD_84_S	0.076832779	-0.003669634	0.000545188	-0.000615977	0.001367403	-0.000994943	0.003325726	-0.000533873	-0.000325321	-0.002437732	-0.000218141	0.000962932	0.00049325	-5.88E-05	-0.001079267	0.000417473	0.000664007	0.000395898	0.000361191	0.001573505	0.000529966	0.000290505	0.000338991	0.000239556	-0.000330386	0.000134199	1.14E-05	4.56E-06	0.000172011	0.000188891	-0.000155936	0.000294855	0.000106397	-6.68E-05	0.000395696	0.00042212	-0.000216555	-0.000231954	0.000360217	-0.000101688	5.20E-05	0.000263739	-0.000237781	0.000103857	-4.19E-05	0.000174945	0.000121829	-9.44E-06	0.000188747
HEAD_85_S	0.078481105	0.009730221	-0.006158221	0.00218057	0.001667482	-0.001424268	-0.002837875	-0.002441856	-0.001500133	0.000987944	-0.000628301	0.000263172	-0.000578223	-0.001089843	0.00117659	-0.000151064	-0.000968163	-5.44E-05	-7.69E-05	1.77E-05	0.000150794	-8.35E-06	-0.000165912	-0.000365906	0.000257094	1.97E-05	0.000320535	0.000486687	-1.47E-05	-0.000670206	0.000213434	5.24E-05	-0.000219311	0.000141836	-0.000304399	-6.15E-05	0.000440767	5.98E-05	0.00015813	-1.80E-05	-0.000155925	-5.71E-05	-0.000310292	9.88E-05	7.56E-05	-0.000154159	0.000187802	-2.35E-05	-0.000159751
HEAD_86_S	0.106745972	-0.003462189	0.000668029	0.003664355	0.000303094	0.003258541	0.001072935	-0.001753934	-0.000896786	0.001300879	-0.001736206	-0.001447329	-0.000104274	-0.00013756	-0.000427106	0.000772561	0.000633334	-0.000704523	8.24E-05	0.000649944	0.000407251	-0.000389611	-0.000266576	-0.000468389	5.95E-05	0.000424559	0.000276969	-6.74E-05	-0.000522018	7.20E-05	0.000507302	-0.000117769	0.000241131	0.000246782	0.000476173	0.000366308	-0.000296039	-8.77E-05	-0.000240305	-4.59E-05	2.26E-05	6.34E-05	-0.000329457	7.98E-05	-1.17E-05	2.48E-05	2.28E-06	0.000375191	0.000100594
HEAD_87_S	0.04818874	0.005097302	-0.006861758	0.002278278	0.001311024	-0.004217348	0.001025716	0.000868858	-0.000430066	-0.002864109	0.001632434	0.000963757	-0.000755278	-0.000609399	0.000497691	0.000252304	-0.000616901	0.000897434	-0.000379559	-0.000269745	-0.000795352	0.000201871	-0.000391679	0.00010491	-0.000189382	0.000483626	-0.000297385	-0.000317651	0.000348489	5.86E-05	0.000378208	-0.000321153	-0.000655579	-0.000351174	-0.000290547	-0.000430027	0.000406605	-0.000516741	0.000114553	-0.000109459	0.000541141	-8.10E-05	5.91E-05	-7.69E-05	-3.72E-05	0.00011221	-0.000734134	0.000397537	3.27E-05
HEAD_88_S	0.087634423	-0.00581145	0.004202374	0.001943777	-0.001904489	0.003793152	-0.003239723	-0.001007828	5.50E-07	0.000468076	1.02E-05	0.000383446	-0.003493518	0.000773338	0.000525218	0.000201387	-0.000362417	-0.000734982	0.000713271	-0.000931591	3.61E-05	2.40E-05	-8.26E-05	-0.000465168	0.000225245	5.91E-05	0.000320619	0.000551394	-5.25E-05	-0.000186505	9.09E-05	0.00060022	-0.00033632	0.000426522	-0.000548501	-0.000117132	-0.000381933	2.60E-05	-7.42E-05	0.000340599	-7.04E-05	5.82E-05	0.000193773	-0.000312255	-0.000172223	-8.79E-05	-0.000170259	-0.000112683	0.000156406
HEAD_89_S	0.086592673	0.000832153	-0.003442062	0.001188687	0.000240367	-0.000308451	0.002646435	-0.000590067	0.001185876	-0.002053645	-0.001944581	-0.000308739	0.00348228	-0.001480929	-0.000220121	0.000860348	0.000316679	0.000598651	6.54E-05	-0.000212514	-0.000837565	0.00069863	-0.000236309	0.000667253	0.000206443	-0.00080816	0.000509336	-0.000247128	0.000415485	-0.000632283	0.000292499	0.000216445	-0.000188169	-0.000375538	4.45E-05	-0.00014585	7.60E-05	0.000488626	-1.37E-05	-7.12E-06	-0.000378163	-1.86E-05	-2.17E-05	6.64E-05	-0.000193175	-0.000251043	0.0001101	3.65E-05	-0.000210309
HEAD_9_S	0.088855414	-0.012379679	0.002170133	0.00508346	-0.003393601	0.003738894	-0.000558218	-0.000154525	0.000435468	0.001691643	-2.71E-05	0.00061156	-0.000534759	-0.001380362	-0.000789723	-0.001480645	-0.000546357	0.000837793	0.0009235	-0.00020349	0.000372039	-0.000273421	0.000607886	0.0009439	-0.000880374	2.21E-05	0.000213512	-0.001212388	0.000182212	0.000354782	2.19E-05	0.000375304	-0.000102739	0.000766066	-0.000264352	-2.55E-05	-0.000350526	0.000309615	-0.000104331	1.99E-05	0.000250967	7.40E-05	0.000153578	-0.000180805	9.00E-05	-0.000584375	0.000221416	0.000298569	-6.72E-05
HEAD_90_S	0.09080979	-0.014407596	-0.056585408	-0.03505734	-0.02077241	-0.010167209	-0.018663089	0.000955792	0.00910642	0.005836685	0.006910861	0.002203649	0.001153866	0.003069988	-0.003056269	0.000994124	0.005180924	0.002022804	-0.000612849	0.002201215	-0.001072827	-0.000730558	-0.000931604	0.000753353	-0.000603286	-0.000665849	-0.000786405	0.00072732	0.000295875	-0.000122813	0.000856518	0.000245252	-0.000296315	0.000133912	1.53E-05	-0.000229967	0.000847695	-5.74E-05	0.000214322	2.97E-05	0.000477956	-0.000627827	0.000203434	0.000435971	-0.000105688	6.40E-05	-5.85E-05	-6.58E-05	0.000144549
HEAD_91_S	0.097214667	-0.015237085	-0.057844711	-0.035225241	-0.021179039	-0.009486605	-0.016249557	-0.003032268	0.011144721	0.009405739	0.00716872	0.002214579	0.001406086	0.003069646	-0.000158067	0.004421127	0.003073043	0.001627133	-0.000778357	0.001675067	-0.001130422	0.000552596	-0.000172757	0.000907774	0.000737701	6.26E-05	0.00079282	-0.000839041	0.000166491	-0.000250891	-0.00067603	0.000857303	-0.000283591	-0.000836765	0.000950985	0.000252734	-0.000192457	0.000116818	0.00074462	0.000334564	-0.000256458	0.001097572	-0.000735527	-0.000546822	1.03E-05	7.42E-06	8.27E-05	0.000150836	-0.000382757
ITF1_S	0.033353993	0.005761684	-0.004910225	0.001671337	0.001798004	-0.005218225	0.000958971	-0.001013403	-0.001863056	0.001877352	-0.000500066	0.001668502	-0.000724196	-0.000326737	0.000207875	0.000749212	-0.00015657	0.001102171	0.000902962	8.23E-05	0.000734734	-0.000511431	0.000868435	0.000351514	-0.000107168	9.09E-05	-0.000924221	-0.000625929	-0.000613607	0.000475585	-0.000248725	-0.000589486	-0.00025302	0.000357786	0.000181917	-0.000222048	0.000197445	-0.000654591	0.000137588	0.000122566	-1.32E-05	5.22E-05	0.000185066	0.00044112	0.000113503	-0.000120341	-1.02E-06	0.000108448	3.44E-05
ITF2_S	0.042414481	-0.003009874	0.002529269	0.004404174	-0.001978434	-0.00361581	2.03E-05	0.000166471	-0.001728351	-0.002205316	0.000935905	0.001032507	-0.000263844	-0.000236914	-0.000322293	0.001056863	-0.000204785	0.001294604	-0.00027174	-0.000117838	0.000594961	-0.000699656	-0.000579729	0.000428574	-0.000554449	-0.000444283	0.000163843	-0.000106556	0.000441765	0.000203527	0.000274819	-0.000442478	0.000584336	0.00025609	-0.000228663	-0.000523537	0.000140417	-0.000306612	0.000211942	1.50E-05	3.31E-05	-0.000230726	-5.07E-06	-0.000120455	-0.000141763	-0.000402667	-0.000393188	-0.000119494	-2.00E-05
ITF3_S	0.044667386	-0.004231561	0.003917644	0.003399657	-0.001761274	-0.003421883	-0.000307848	7.85E-06	-0.00095131	-0.002041824	0.001398753	0.001910203	-0.001032436	-0.000736068	-0.000276792	-0.000327137	-0.000478193	-0.000383459	-0.001344674	-0.000507767	0.000211411	0.000231213	0.000208286	2.40E-06	-0.000436207	-0.000347526	6.14E-05	-0.000392891	0.000534308	-0.000176145	-4.15E-05	-0.000288298	-6.34E-05	-0.000224641	-0.000117705	-0.000522997	-0.000351016	0.00015958	0.000196261	-0.000225098	0.000696267	-0.000188343	-0.000559591	-0.000193326	6.42E-05	-2.02E-05	-0.000216382	4.07E-05	-0.000232636
ITF4_S	0.068021247	0.002604027	-0.0010458	-0.00069221	0.001434622	-0.004791971	0.001830152	-0.004295366	-0.000727299	-0.001313967	-0.000328775	-0.000938464	-0.000484144	-0.001027189	-0.000318212	-2.37E-05	0.000429183	-0.000521805	-0.000531072	-0.000481389	0.001615518	-0.000565877	1.41E-05	0.000443439	0.000477405	-9.41E-05	-0.000107104	-0.000164585	3.61E-05	-0.001094436	-0.000654573	-7.97E-05	0.000536632	0.000196203	0.0001548	0.000274722	0.000169714	-5.70E-05	-0.00022999	0.000120985	-0.000362843	9.30E-05	0.000144367	0.000186345	0.000310598	-2.10E-05	-0.000116686	-9.60E-05	-0.000394803
MMU_10_S	0.059003564	0.001684416	0.003556686	-0.001225751	0.002415182	-0.005914998	0.001099658	0.000437124	1.31E-05	-0.0022355	9.58E-05	0.000214985	-0.000203222	-0.000626011	-0.001059767	-0.000490572	0.00032347	-0.00011699	-0.000607091	0.000644299	0.000268537	-9.30E-05	0.000443407	0.000500067	-1.02E-05	0.00024086	-6.13E-05	-0.000122048	0.000101519	-3.92E-05	7.58E-06	-0.000157076	-0.000162648	-5.94E-05	0.000111318	-0.000298068	0.000192479	-0.000248605	0.000446208	-0.000192542	9.89E-05	0.000291399	-8.74E-05	0.00049766	-0.000160178	-6.96E-05	-0.000230834	0.000247009	0.000137309
MMU_3_S	0.049235758	-0.002717467	0.004614096	0.004048997	-0.001612921	-0.004175705	-0.006060046	-0.00275666	0.001969836	0.000833056	0.000488304	-0.001526322	-0.002141566	0.00083895	0.001235856	0.000389191	-0.000402911	0.001098532	-0.000337896	-0.000220697	0.001177329	-0.000601429	-0.000284419	0.000290863	0.000772022	-7.58E-05	0.000353898	-0.000727409	0.000481686	0.000312332	-0.000392627	-0.001474775	-0.000164205	-0.000334661	0.000601046	-6.27E-05	0.000120839	0.000685157	-0.000286626	-0.000846169	0.000105671	-0.000283183	-0.000150559	8.84E-05	0.000464519	-0.000569466	0.000133001	7.09E-05	0.000618352
MMU_4_S	0.005341954	0.003750516	0.000359506	0.005887239	-0.003881838	-0.00319467	-0.000347196	0.000206821	-0.001034456	0.001913142	-0.001425299	0.00070365	-0.001619819	0.000814429	3.77E-05	0.000126002	2.18E-05	0.000264324	0.000259745	-0.000240291	0.00040094	2.53E-05	-3.78E-05	-0.000256471	0.000802305	-0.000572929	0.000459713	-0.000140419	-0.00023537	-0.000333161	-0.000431923	-1.22E-05	-0.000241873	0.00019086	-0.000367772	-0.000442454	-0.00015718	-0.000447315	-8.17E-05	4.26E-05	-3.05E-06	0.00044017	1.76E-05	0.000273649	0.000266826	-7.61E-06	0.000226089	0.000266763	-0.000127537
MMU_5_S	0.023932476	0.002965789	-0.001515716	-0.002310749	0.006448963	-0.012936458	-0.002058045	-0.001034768	-0.002276845	0.000509254	0.000590289	-0.00075516	-0.001101762	0.001903122	0.001115199	-6.80E-05	-0.000394014	0.000147744	0.000816983	0.001177582	0.00092934	0.002056023	0.000671726	-0.000174972	0.001170052	0.001276522	-0.000441349	0.000276607	-0.000707285	-0.000439277	-4.99E-05	-0.000141135	0.000402576	-0.000327203	0.000128048	0.000536059	0.000291541	0.000186849	-5.77E-05	-0.000389996	-0.000156368	0.000795885	0.000341013	-0.000489924	0.000348754	7.90E-05	0.000648886	-0.000369133	-0.000165658
MMU_6_S	-0.007944402	-0.013063659	0.011571226	0.007371537	-0.000183185	-0.007614334	0.001023275	0.000246007	0.000199776	0.0013876	0.000701227	0.001404986	0.000892266	0.00014061	-0.000942531	-0.000109745	0.000146359	0.000158866	-0.000608547	-0.00026063	0.000476831	-0.000832749	-7.59E-05	-6.79E-05	0.000194614	-0.00021746	-0.000158619	0.000156928	0.000358885	2.35E-05	-0.000653672	0.000107459	-0.000132818	0.00040012	0.000276892	-0.00020106	0.000524999	-0.000362419	-1.14E-06	0.000174338	0.000132805	8.15E-05	-6.21E-05	-0.000227533	-0.000203959	-0.000123787	5.69E-06	0.000119487	-5.05E-05
MMU_7_S	-0.043122901	0.004585381	0.00521041	0.005227796	-0.006163616	0.000611149	0.002961671	-0.002207597	0.00075184	-0.000109224	-0.000123596	0.002610961	-0.000656807	0.00011709	-4.41E-05	0.000388485	0.00013167	-0.000214554	-0.000693878	0.000146476	0.001034435	0.000431873	0.000312474	0.000165964	0.000680584	-0.000618068	2.42E-05	-0.00061155	0.000483766	-0.000465992	-0.000188851	-0.000367496	0.000228819	-0.000310598	-0.000185903	8.24E-05	0.000126557	-0.00048335	0.000228578	0.000100201	6.74E-05	8.47E-05	1.17E-05	0.000267621	0.000104328	1.78E-05	0.000419317	0.000158903	-1.21E-05
MMU_8_S	-0.026517804	0.01251799	-0.002926384	0.001437449	-0.002221735	-0.002089583	-0.003201054	-0.00120982	-0.000879677	5.85E-05	0.000359842	-0.000521758	0.001142805	-0.001214994	0.001809853	0.000427085	-0.000231031	-0.001342522	-2.50E-05	-9.09E-05	0.000936579	-0.000561775	-0.000346271	-0.000203469	-0.000112762	-0.000315447	-8.37E-05	0.000420734	7.95E-05	0.000527017	9.03E-05	-9.69E-05	0.00012374	-0.000140548	-6.48E-05	0.000530473	0.000312906	9.97E-05	-2.64E-05	0.000329358	5.07E-05	0.000135871	-8.92E-05	0.000190236	0.000240335	0.000232578	-0.000131755	0.000243653	0.000246029
MMU_9_S	0.063721037	0.005779101	-0.003426272	0.000801409	0.00425888	-0.006129779	0.001360198	-0.002035029	-0.00023382	-0.002445081	0.000410289	0.000495073	0.000538093	-0.001022919	0.000390355	0.000447293	-0.000550008	-0.000248987	7.71E-05	0.000387581	0.000238245	-0.000139236	-0.00085742	-0.000270141	0.000198604	0.000193723	-5.81E-05	-0.000242178	1.48E-05	-0.000191313	0.000443848	0.000125155	0.00040281	-9.13E-06	-7.24E-05	5.07E-05	0.000168836	-4.43E-05	5.84E-05	0.000208421	0.00022164	2.29E-05	3.63E-05	0.00028853	1.99E-05	9.03E-05	-0.000270254	5.18E-05	-0.00017158
WTM_1977_1_S	-0.028037852	-0.004763166	-0.003011588	0.003081266	0.006410803	-1.50E-05	0.00051229	0.002040348	0.004778398	0.001141575	-0.000805759	0.002565967	0.00035964	-0.000897936	-0.001531785	-0.001958052	0.000896939	-0.000544432	-0.000929902	0.000660154	0.000212028	-0.000307998	0.000194566	-0.000414394	5.19E-05	0.000138356	-0.000437419	-0.000533747	-0.001272319	-4.04E-05	-4.47E-05	-0.00059754	0.000757989	-0.000133641	-0.000723735	-0.000795641	-0.000124228	0.000143991	-1.87E-07	0.000170807	-0.000453418	0.000359807	-0.000803902	-0.000191092	6.80E-05	-3.48E-05	0.000336584	-0.000115955	0.000239131
WTM_1977_11_S	-0.059737745	-0.027161918	-0.015934507	-0.006058297	-0.007515615	0.003515376	0.0034591	-0.003340931	-0.003418866	-0.002108054	-0.000258029	0.00163224	0.000792036	0.002435493	0.000379973	0.000534396	-0.000272135	0.000361186	0.000120395	-0.00088212	0.001364833	0.000395888	0.000123692	-0.000286905	0.001095454	-0.00024767	-0.000314524	-0.000539211	0.000152893	-8.16E-06	0.000411043	0.000156609	-0.000140871	6.92E-05	-0.00042187	-8.28E-06	-0.000469174	0.00018353	0.00030886	5.46E-06	-0.000531237	-3.31E-05	4.58E-07	-0.000333005	-0.000452943	-0.000212195	-0.00032958	-0.000887934	6.32E-06
WTM_1977_12_S	-0.017163625	-0.001314369	0.00309978	-0.009726728	0.015347216	0.000145394	-0.002278855	-0.008525875	-0.001297092	0.000259415	-0.000339649	-0.001583611	0.001286391	0.000739052	0.000412394	0.000252875	0.000855531	-0.000414012	0.000331281	-0.000211846	-6.04E-05	0.000268107	0.000129831	-0.000289462	-0.000414032	-0.000831053	0.000288562	-0.000188124	0.00052159	-8.63E-05	-6.58E-05	-5.55E-05	-7.80E-05	0.000405948	-0.000421955	-0.000100671	-1.55E-05	-0.000135116	-0.000120102	0.000249363	0.000109234	0.000137035	-0.000494417	0.000940751	0.000392708	0.000204178	-0.000234691	-6.09E-05	0.000263666
WTM_1977_13_S	-0.001249044	0.021181157	-0.010951958	-0.000390575	0.00078013	0.005085645	0.002591029	0.003406446	-0.001815592	-7.04E-05	-0.001270854	-0.000971607	0.000460155	-0.000870071	-0.000599417	-0.000606275	0.001489457	0.001026883	-3.40E-05	0.000184025	-0.001054105	0.001653908	-4.36E-05	0.001234726	-0.000560344	0.001198894	-0.000475666	0.000194791	0.00036643	-7.86E-05	-8.94E-05	-0.000163114	5.14E-06	3.03E-05	0.00015916	-0.000107443	-8.88E-05	0.000177972	-0.00039801	0.000244104	0.000342198	-0.000223157	-0.00010745	0.000138967	0.000238931	1.79E-05	0.000199822	9.87E-05	0.000150604
WTM_1977_17_S	-0.044865567	0.003867059	0.002338806	0.007146441	-0.006464171	0.000436983	0.00011894	5.56E-05	0.001036761	-0.002117367	0.000761224	0.00082674	-0.000574622	0.001246128	6.03E-05	-0.000349368	-0.000114456	-0.000166713	0.000591787	0.000504463	-0.000121864	-0.00048485	0.000189692	7.82E-06	-0.000815989	9.24E-05	1.64E-05	7.09E-05	-0.000322639	-4.43E-05	0.000731848	0.000281935	0.000153865	-9.26E-05	0.000192511	-0.000618769	-2.61E-05	7.82E-05	5.76E-05	2.06E-05	-0.000354837	-5.04E-05	-0.000103032	8.75E-05	-0.000153493	-8.14E-05	0.000120704	-0.00044288	0.000170359
WTM_1977_19_S	-0.045640844	0.006343086	0.00198276	0.005732664	-0.007160475	0.001711118	-0.001132518	-0.000429277	-0.000187907	-0.001861149	0.000519867	0.000440937	0.000938988	0.00085113	-0.001002475	-0.001790798	0.000474534	1.03E-05	0.000735415	0.000926229	-0.000690318	0.000547068	-0.00014371	8.05E-05	0.000156434	0.000757324	0.000627162	-0.000728035	-0.000107967	0.000581557	0.000235786	2.71E-05	-0.000499889	-0.000136908	-0.000270224	-0.00011999	-0.000270445	-0.000193752	0.000293568	-0.00062164	-0.000240767	-7.58E-05	-6.73E-05	0.000260814	0.000243466	0.00011014	0.000298786	-1.57E-05	0.000386439
WTM_1977_2_S	-0.019713553	0.000426358	-0.019228221	0.004980038	0.008912376	0.004674543	-0.002923944	-0.00126225	-0.0025452	-0.000475178	-0.001700414	0.000458615	0.002093792	-0.000410367	7.18E-05	0.002264321	-0.000700125	0.000815407	0.001224304	-0.000900669	0.000217989	0.000798983	-0.000364003	-0.000724627	-0.001027046	7.80E-05	-0.000604154	-0.000440404	-0.000174846	-0.000207784	0.00053592	2.68E-05	-0.000266057	-0.000354801	0.000369028	0.000381398	-0.000128145	-3.33E-05	0.000450053	0.000186012	-0.000138636	0.000543258	4.78E-05	0.000237445	0.000147019	-7.22E-05	-0.000390473	0.000319699	-0.00024172
WTM_1977_20_S	-0.009316134	0.005857281	0.005923654	-0.001930463	0.005449524	0.003797007	-0.004836145	0.00538387	-0.001567675	-3.59E-05	0.001818634	-0.000308798	-0.000555417	0.000692633	-0.000846516	-0.000714215	0.000139103	-0.000541572	0.000628183	-0.000318577	-0.001188962	-0.000483341	-0.00020598	0.000431965	-0.000384664	-0.000146179	-0.000366965	7.82E-05	-0.000157352	0.000122228	0.000220904	2.23E-05	6.52E-05	0.000459342	-0.000242718	-0.000326458	0.000231723	-0.000427615	-2.97E-05	0.000330462	0.000395202	8.81E-05	-0.000203346	-0.000218514	0.000113866	5.00E-05	5.70E-05	-0.000314244	-6.96E-05
WTM_1977_21_S	-0.037348701	-0.011643634	0.007308829	-3.34E-05	0.00625135	-0.000180007	-0.004620201	0.000516611	0.005080893	-0.000798196	-0.005902459	-0.000215803	-0.000443907	-0.000700575	0.000323798	-0.000740044	0.003101845	0.001569691	0.001092559	-0.000296751	0.001026704	-8.53E-05	0.001309609	-0.000394618	-0.000295296	0.000357583	0.000552266	0.000583739	0.000907916	-0.000223236	0.000176099	0.001027714	-0.000577084	-0.000213043	-1.00E-05	0.000786695	-0.000101761	-1.49E-05	-0.000197287	0.000228762	0.00036817	-9.16E-05	9.44E-05	0.000332709	0.000198722	0.000898087	-0.000720327	4.11E-06	-6.35E-05
WTM_1977_24_S	-0.02720502	-0.0212933	0.021812298	-0.014317983	0.002600696	-0.00334545	0.00297672	0.003760375	-0.001871356	-0.001158042	0.002701575	-0.000807861	-0.000251524	0.000861456	6.12E-05	9.78E-05	0.001005583	5.83E-05	0.000179549	0.000990755	0.000911192	0.0001309	0.000644388	-0.000712021	-0.000200487	0.000833429	-0.000533779	-0.000508068	-0.001171477	-0.000270492	0.000338696	-0.000217556	-0.000830587	-8.54E-05	0.000212999	0.000545828	0.000378261	-0.000366205	-6.72E-05	-6.88E-05	0.000205675	-0.000140403	0.000303383	0.000282617	-0.00019403	0.00015632	2.31E-05	3.38E-05	-3.46E-05
WTM_1977_28_S	-0.012303734	0.006472802	-0.004478305	-0.00586703	-0.000324402	0.002287136	0.004090013	-0.000331915	-0.001794066	0.001864469	-0.002348987	-0.000613826	-0.000314422	0.001151476	-0.00188774	0.000343215	0.000174058	0.000944208	-0.000431783	-0.00051104	-3.64E-05	-0.000488908	2.88E-05	-0.000552123	-0.000575899	-0.000360662	0.0005337	0.000485631	0.000441415	-0.000430115	0.000237754	0.000119239	0.000911718	-0.000111149	0.000278267	0.000311729	6.20E-06	-0.000194525	-0.000177764	-2.98E-06	0.000456667	-0.000154838	0.000126006	-6.41E-05	0.000263665	-0.000167542	0.000137517	-4.82E-05	-0.000210023
WTM_1977_29_S	-0.028801558	0.002443922	0.001141775	0.006301898	0.023994032	0.003498724	-2.05E-05	-0.001831891	0.001824044	-0.004411995	0.006216144	0.004466105	-0.000679779	0.003380382	0.000454242	0.002868088	-0.000187125	0.001685123	-0.000859377	-0.002033606	0.0023729	-0.000484758	-0.000677191	-0.000675348	0.00048905	0.000694444	-0.001147916	-0.001444245	0.001506057	-3.61E-05	0.000500376	-0.00027856	-0.000318829	-0.000120151	5.16E-05	0.000282028	0.000297948	0.000267687	-0.001646902	0.000306532	0.001438239	0.000881244	-0.000154425	0.000404146	-0.000272854	0.000262985	7.65E-06	4.54E-05	-7.60E-05
WTM_1977_33_S	-0.022280937	0.002089967	-0.000944558	0.000999279	-0.002425729	0.005388452	0.003141893	0.004927077	0.001240937	-0.003767462	0.004632392	-0.000189078	-7.60E-05	0.000527477	-0.000899184	-0.000347454	0.000400042	-0.001187486	0.001368673	-0.000201487	-0.000829097	-0.000142133	0.000988178	-0.000534317	0.000641405	-0.000594725	-0.000372388	-0.000130141	-0.000538432	0.000432553	0.000449571	-0.000570058	0.000267817	-0.00025176	0.000841412	-0.000519843	0.000168272	-0.000603838	0.000201863	0.000181897	0.000108075	5.53E-06	-0.000437996	0.000265423	0.000353167	-1.94E-05	-5.06E-05	-0.000239891	-0.000103735
WTM_1977_34_S	-0.009632631	0.010362471	0.001564842	-0.009263979	2.00E-05	0.003841707	7.22E-05	-0.000305516	-0.000420629	-0.000646829	-0.000818103	-0.001014286	0.001433937	0.000398438	-0.001916722	-0.0006595	-0.000251912	0.000124924	-0.000643457	-0.000605569	-0.000802158	0.000739794	-0.000728066	0.000655832	-0.000231441	-0.000403325	-0.000152026	0.000439981	0.000542808	-0.00039441	2.86E-05	-0.000255419	-8.98E-05	0.000297925	0.000743077	-0.000243522	0.000469094	-0.000113736	-0.000333368	0.00015931	5.66E-06	0.000210683	0.000262961	0.000332743	0.000269513	0.000362063	8.31E-05	-0.000111181	-8.47E-05
WTM_1977_35_S	-0.018240276	0.009468599	0.000799737	-0.005434714	-0.001202654	0.000293207	0.002574486	0.000410994	0.00127053	-0.000916027	-0.000170039	-0.001534157	-0.000786298	0.000500412	-0.001254331	0.001429569	5.80E-05	-0.000454532	0.000352591	-0.000205414	0.000347534	-0.000111398	0.000469353	0.00051911	0.000969676	-0.001070076	6.70E-05	-9.55E-05	-0.000255644	0.000303458	-0.00045803	-0.000231417	8.76E-06	-7.40E-05	0.000259957	7.20E-05	4.59E-05	0.000145346	0.00028244	0.000315709	0.000700778	-0.000535524	3.91E-05	-0.000145748	0.000332583	-0.00032971	-0.000384267	-0.000215507	-0.000120969
WTM_1977_36_S	-0.025257673	0.01011155	-0.000945896	-0.005233984	-0.004787539	0.001964379	0.001641403	-0.002940073	-0.000800126	0.001411997	-0.000127001	-4.04E-05	-0.000502864	-0.002289992	0.000516661	-0.000270079	0.000599136	0.000490596	0.000311411	-0.000413055	-7.69E-05	-0.000535458	0.000251899	0.000210186	0.000789902	0.000400961	5.42E-05	-0.000154452	-0.001052126	-0.000219381	-0.000278723	3.60E-05	0.000567415	-0.000280294	-0.000248007	0.000231538	0.000245952	0.00010072	-0.000582221	0.000286129	-0.000168548	5.57E-06	0.00010479	-0.000103488	-4.30E-05	-0.000108906	0.000109193	0.000200781	1.98E-05
WTM_1977_38_S	-0.057439466	-0.004358154	0.00401564	0.012018588	-0.006084587	-0.003497023	-0.00335041	0.000152102	-0.001219919	0.000714842	-0.000404267	0.000267194	0.001622045	-0.0003012	0.000307818	-0.000175104	0.000143009	-0.000174239	-0.000574554	-0.000126314	-3.00E-05	0.000405966	-0.000359462	-0.000507818	-0.000369744	-0.000367254	0.00091316	-0.000319662	0.000404354	-0.000761109	0.000542937	-0.000188217	3.44E-05	0.000554725	0.000232081	0.000352525	0.00015819	7.66E-05	0.000100127	-0.00030629	0.000229745	-0.00023801	0.000268729	-4.38E-05	-3.44E-05	3.60E-05	-4.94E-05	-0.000220802	0.000371945
WTM_1977_39_S	-0.023810257	-0.0044824	0.004078707	0.009129362	-0.000733056	-0.010521192	-0.002276579	0.003490067	-0.001301205	0.002305966	0.000658808	-0.000277433	0.00017873	-0.000625586	0.000828865	0.000180206	-9.25E-05	0.00068315	0.000126337	-0.001074765	0.000103299	0.000402514	-0.000109424	0.000831015	-0.000434578	0.000524036	-0.00028145	0.000194866	-5.59E-06	-0.000591623	1.98E-05	-0.000586363	0.000867913	-8.67E-05	0.000387328	0.000118533	4.44E-05	0.000470443	0.000203838	-8.40E-05	-0.000259643	8.76E-05	0.000169465	-8.74E-05	2.31E-05	0.000386922	-0.000406684	3.98E-05	-0.000354286
WTM_1977_40_S	-0.02627954	-0.007383424	0.008235356	0.005456014	-0.004618042	-0.004177841	-0.000851153	0.003267652	-0.001064985	0.001374916	-0.000281885	0.001975194	-0.000635586	0.000600874	-9.21E-05	0.000325693	7.30E-05	-0.000742346	-0.00013027	0.000193735	0.000860772	0.000157237	-0.000218353	0.000107686	-0.000456296	-0.00013542	0.000485003	-0.000312815	5.91E-05	-0.000152545	-0.000444947	0.000157477	0.000265381	0.000130145	-0.000130594	0.000376475	0.000429871	0.000396498	0.000149974	-0.00028041	-0.000377296	-0.000190935	0.00010691	-0.000157279	2.79E-05	-0.000224644	7.73E-06	-0.000307966	-0.000166746
WTM_1977_41_S	-0.021029016	0.006435525	0.000241554	0.001455359	-0.000246404	0.005600483	-0.002342969	0.007037551	-0.001287012	0.000416259	0.00235953	-0.002265665	-0.000932558	-0.001326358	-1.98E-05	-0.000928491	-0.001285696	0.001355456	-0.002112198	0.00039471	0.000228857	0.000854008	-0.000731441	0.000478558	0.000182637	-0.000327369	-0.000353316	-0.00023111	-3.61E-05	-0.000156705	0.000639094	0.000738399	2.73E-05	-0.000530606	0.00011896	-0.000202344	-7.32E-05	-0.00013369	-0.000427475	-0.000410108	-9.23E-05	-8.38E-05	-7.15E-05	9.25E-05	0.000142754	-0.000137983	0.000218142	-0.000165585	0.000461857
WTM_1977_42_S	-0.026677983	0.000730001	0.003153169	-0.002005611	0.000723437	0.002924185	-0.002623927	0.001946649	-0.002476771	0.002611484	0.0011399	-0.003557004	0.000761842	-0.001160247	0.000999743	-1.62E-05	-0.001607552	0.001890978	-0.000655216	4.41E-05	0.00037445	-0.001060813	-0.000676266	-0.000586819	-0.000884445	-0.001066712	-0.000619068	-0.000585771	-7.44E-05	-0.000630659	0.000321541	0.000570124	0.000430532	-0.000387811	-0.000292998	0.00045082	-0.0003271	-0.000420277	0.000116429	0.000142789	-0.000284981	-1.81E-05	-0.000300295	7.13E-05	0.000456275	-0.000266627	-0.000157477	1.17E-05	0.000318007
WTM_1977_48_S	-0.029729636	-0.011887921	0.006111068	-0.011709138	-0.001063237	0.000894062	0.00182083	9.44E-05	-0.00216776	-0.001896984	-0.001693922	-0.000730522	0.001006463	-0.000792362	0.002290315	7.76E-05	0.002742487	-0.000154197	-0.000395404	-0.001141385	0.000331093	-0.000197399	0.000551089	-0.000487431	-0.000455855	-0.00031754	3.17E-05	4.01E-05	-0.000361541	-0.000319522	0.00102409	-0.000191926	-0.000602569	0.000594671	0.000371812	0.000118369	0.000155357	-4.28E-05	0.000141235	-0.000118065	-0.00030317	8.61E-05	-0.000248701	-4.27E-05	-0.000190367	0.000279843	0.000586303	-3.59E-05	-4.07E-05
WTM_1977_49_S	-0.055858447	-0.01943966	0.01670437	-0.000421604	0.00208403	-0.000652422	-0.002681832	-0.004704996	0.000767939	0.000349646	-0.00059036	-0.000224407	0.001128658	-0.001638573	0.002919737	0.000294541	0.001934451	0.001179093	-0.000262208	0.000237683	0.000356894	0.001155611	0.000683173	0.000174556	0.000394842	-2.19E-05	-0.000307474	8.42E-05	-0.000275835	-0.000910624	5.75E-05	-3.38E-05	0.000428533	0.000121654	-0.000250075	-4.23E-05	-0.000472696	0.000306213	-0.000309861	0.000104912	-0.000101024	-0.000274608	2.34E-06	-0.000104162	-0.000178055	0.000300454	0.000238081	3.35E-05	-0.000174911
WTM_1977_5_S	-0.055053363	-0.019957551	-0.011471913	0.003947911	-0.001960363	0.001184366	0.003010911	0.000672474	-0.000135953	0.000879796	0.001562227	-0.002311636	0.001898708	-0.000708362	0.001192576	-0.000199536	-0.000874376	0.00103347	0.000483318	0.000340216	-0.000300243	0.000470825	0.000386241	0.000102539	0.000723201	-0.000323182	-0.000267392	0.000819873	0.000560987	4.04E-05	0.000311539	-0.000448223	-7.33E-05	0.000517559	-0.000419104	0.000558095	-0.000182815	-2.46E-05	0.000211556	-0.000427711	2.22E-05	-7.92E-06	-0.000327767	0.000229505	0.000102248	-0.000318685	-0.00033937	-3.10E-05	0.000119844
WTM_1977_50_S	-0.026354694	0.007128293	-0.001047459	-0.004890489	0.001539955	0.001021552	7.39E-05	-0.003247991	0.001107009	0.001122129	-0.000625682	-0.000118029	-0.000625142	0.000358504	3.36E-05	-0.002042865	0.000718564	0.000582422	-0.001278564	0.000211609	0.000946516	0.000340472	0.0007812	-0.000150446	-0.000425689	-0.000184859	-3.62E-05	3.95E-06	-0.00058803	-0.000131486	-6.07E-05	-0.000475901	-0.000131568	0.000638908	0.000111014	0.000181051	0.000135688	6.41E-05	-0.000124	0.000104509	-7.40E-05	5.40E-05	0.000135459	-0.000767482	0.000315911	-6.91E-05	0.000169715	1.08E-05	6.87E-05
WTM_1977_52_S	-0.025533471	0.000888893	0.005385519	-0.002333726	0.002118641	0.004005177	0.001044411	0.006142422	0.00069275	-0.000287637	0.000925537	-0.002572295	0.002651328	-0.001352734	0.00103161	8.56E-05	-0.000807216	0.000391618	-0.000958055	0.001390212	-0.000648449	6.83E-05	-0.000106607	-0.000629056	-0.000142506	-0.001017205	6.45E-05	-0.000189259	7.99E-05	0.000447829	-0.000801771	0.000627493	-0.000747699	0.000413981	1.24E-05	0.000377784	2.72E-05	-1.53E-06	0.000241711	-0.000492212	0.000100776	-0.000197168	-0.000127663	-0.000123775	-0.000477633	-4.28E-05	9.64E-05	7.62E-05	0.000509873
WTM_1977_53_S	-0.00213067	0.021396409	-0.014299331	0.008448827	0.007437723	0.001791532	0.001148297	0.005316294	-0.000722015	0.001598303	-0.002194668	-0.000862093	-0.000332471	0.001317854	-0.001233141	0.001813073	-0.000997267	0.001033164	-0.001108686	0.000331618	0.000639922	0.000289131	5.00E-05	-0.000189367	0.000182309	0.000372143	0.000642879	-0.000827282	-0.000616228	-0.000123067	0.000209048	-0.000241614	-0.000724025	-9.57E-05	-2.92E-05	0.000248023	-0.000192501	0.000136551	-1.14E-05	0.000416995	0.000534842	0.000290513	-6.94E-05	-0.000261527	0.000119764	6.29E-05	0.000368717	-4.25E-05	6.68E-05
WTM_1977_6_S	-0.046133513	-0.031324674	-0.028264322	-0.005170807	0.001732503	0.001428088	0.001800923	0.001090676	-0.004820909	-0.000230728	-0.001394103	-0.001115586	-0.001506562	-0.002796318	0.002262588	-9.11E-05	0.002201287	9.81E-05	-7.38E-05	-0.000712345	-0.000326754	-0.000170907	0.000232111	1.12E-05	0.00038371	-0.000209832	-4.35E-05	-0.000645745	0.000930254	3.27E-06	-0.000414537	-0.000610519	0.001204885	0.000751187	-0.000202556	0.000412238	-9.52E-05	-0.000601721	0.000302729	-0.000311094	0.000217389	-0.000181265	0.000354661	-0.000421381	-0.000577043	0.000144406	0.000414285	0.000197651	-0.000254452
WTM_1977_69_S	-0.108536519	-0.05125731	0.015218431	0.014969749	0.008399064	-0.004776254	-0.001170252	-0.007425364	-0.006396683	0.000546818	0.000229214	0.003709041	-0.002912105	0.000732195	-5.14E-05	-0.001539328	0.000108215	-0.000678584	-0.001322652	0.002242507	-0.002958404	-0.001397287	0.000355643	0.001643626	0.000986323	-0.000643094	0.000651499	-0.000214967	0.000518928	0.000276505	-0.000319121	0.000483954	0.000696746	-0.00060697	0.001172139	0.000432333	0.000721156	0.00067908	-0.000329915	0.00080648	4.01E-05	-0.000426746	-8.57E-05	-1.63E-05	0.000126559	0.000211691	0.00020065	-0.000104618	-0.000169944
WTM_1977_7_S	-0.081578994	-0.049247871	-0.021631377	-0.001383529	-0.006458629	-0.000286318	0.003962778	-0.000775661	-0.001228384	-0.004627241	-0.003413998	-0.002249788	-0.002127098	0.001806862	0.002661505	-0.001728952	-0.000745619	0.000147821	0.000614783	0.002555812	-0.000138484	-6.94E-05	-0.000748927	-0.000652069	-0.000908926	0.000103512	-0.000150772	-0.000826668	0.000561604	0.000908897	-0.000636077	0.000269505	-0.000386962	-0.000289425	0.000367738	-0.000375524	0.000100659	0.000435301	-0.000101973	0.000524554	-0.000408913	0.000233825	-0.000351548	0.0001186	0.00027236	0.000145439	-9.06E-05	-2.68E-05	0.000127943
WTM_1977_70_S	-0.047915749	-0.024058103	-0.013050709	0.005823486	0.001918469	0.003493329	0.001386947	0.005289865	-0.001616368	-0.000794719	-0.001198521	-0.000572852	0.000758501	-0.000223456	-0.002230749	0.000126534	-0.000356267	0.000861861	0.000261234	0.000153092	-0.00109823	0.00108857	0.000399346	-0.000838645	-0.000274624	0.000139781	-0.000333945	0.000922502	0.000951977	-4.32E-05	-0.000396578	1.92E-05	-0.000477822	2.43E-05	-0.000204395	0.00067672	-0.000114722	0.000393629	0.000316225	-0.000147998	0.000227725	0.000378673	-9.50E-05	3.96E-05	0.000533063	1.76E-05	5.29E-05	0.000446984	0.000424125
WTM_1977_71_S	-0.043630203	-0.001915651	0.006635874	0.006682492	0.007124177	0.004781855	-0.000964226	-0.004369957	0.004508365	-0.000557623	0.00024661	-0.000378087	0.000229528	-0.001641108	0.000371431	-0.000186666	0.000263799	0.000171244	0.001656498	0.000900495	0.000732172	0.000151901	0.000495215	0.000544088	0.001476452	-0.000804795	0.00019478	0.000356512	-0.000327807	0.000605826	0.000198926	0.000730755	0.000277675	-4.10E-05	-0.000395509	-0.000777121	0.000634318	0.000927622	0.000129299	0.000250583	0.000834343	0.000521246	0.000542612	-0.000316945	0.000391793	8.83E-05	0.000145269	8.32E-05	0.000161519
WTM_1977_72T_S	0.033168743	-0.038375874	0.02199122	0.002629501	-0.007144375	0.005368759	-0.002773567	-0.003175095	0.00023322	0.001074011	-9.36E-05	-4.92E-05	0.001121196	0.000831371	0.001848347	-0.000231192	0.001418555	-0.001228886	-0.000208995	-0.000866912	0.001834322	0.000683024	-0.000991959	0.000359388	-0.000450467	0.000588123	-0.000314412	0.0002616	3.66E-05	-0.000206458	-0.000295488	0.000414281	3.05E-05	-2.64E-05	0.00011115	0.000154733	0.000288046	0.000173354	3.73E-05	0.000206835	-0.000135837	0.00035555	-0.000127036	-0.0001056	7.67E-05	-0.000128785	0.000288072	-9.49E-05	-2.62E-06
WTM_1977_76_S	-0.045178764	-0.01958947	-0.016571501	0.006664264	0.003625708	0.004783822	0.00454077	0.002889499	0.004655833	-0.002891595	-0.000123326	-0.004281929	0.001201241	0.002958756	0.00054703	0.000349009	-0.001024959	0.002528932	-0.000203275	-0.001155528	0.000217939	-0.000572655	-0.000584507	-5.75E-05	-0.001329728	-0.001826366	-0.000437064	-0.00080469	-0.000919874	-0.00032818	-0.00044794	0.000555824	0.000792544	-0.000193637	-0.001323606	-0.001185408	0.000699453	0.001507326	0.001311993	-0.00106972	-0.000294559	0.000165009	0.000382607	-0.000644542	-0.000568803	0.000454948	0.000287475	0.000437309	1.02E-05
WTM_1977_77_S	-0.03673095	-0.005838032	0.003032672	0.001564225	0.002940963	0.002237842	0.002419459	-0.000825778	0.002950672	0.002160927	-0.002007006	0.00122414	0.001090617	-0.002374329	0.000986911	-0.001261947	0.001326654	0.001477437	0.001027793	-6.91E-06	0.000243005	0.000419949	-0.00020361	0.000311247	0.00069181	-0.000106112	-0.000450397	0.000214014	6.65E-05	-0.000118645	0.000646285	0.000466857	-3.58E-05	0.000269582	0.000363135	-0.00046514	1.50E-05	0.000796635	-0.000186472	-0.000334168	0.000662359	-0.000415081	0.000504954	-0.000234673	-0.000127191	0.000736241	0.000225964	0.000232747	0.000232913
WTM_1977_78_S	-0.026122102	-0.003290501	0.000139479	-0.002662879	0.016376282	0.004221211	0.002042318	-0.005994628	0.001513455	-0.000655392	0.001250039	0.002929404	0.000664508	0.00069069	0.000467144	0.001127167	0.001973374	-0.000158674	-0.000146917	-0.000100575	6.53E-05	-0.000519474	0.000294568	-0.000441425	-0.000221776	-0.00097026	0.000295079	-7.88E-05	-5.46E-06	-0.000117872	-0.000129369	0.000199884	0.000518482	0.000140179	-0.000104031	0.00018042	-3.12E-05	0.000156905	-0.000409081	0.000222321	-0.000234984	-0.000427166	0.000223404	8.50E-05	0.000337344	-0.000250735	0.000122073	-0.000307411	-0.0002272
WTM_1977_79_S	-0.053330064	-0.025275699	-0.006196124	-0.002588968	-0.00736421	0.001014405	0.005288834	0.000707813	0.002753304	0.002000623	0.003550778	0.001112592	-0.001302594	-0.002803256	-0.00141636	-0.000872454	-0.001034715	0.000135863	0.000246313	0.000480963	-0.000137767	0.000599515	0.000586635	-0.000238627	-0.000250277	-0.000221393	-0.000694407	0.000895449	-0.000592066	-0.000174546	1.77E-05	-2.66E-05	0.000375376	0.000309272	0.000240102	0.000197095	-0.000369454	0.000861417	-0.000522824	-0.000433654	-7.73E-05	0.00032835	-0.0003979	-6.29E-05	2.54E-05	0.000121662	-0.000377975	-0.00022855	0.000281904
WTM_1977_8_S	-0.085099126	-0.053022002	-0.016381374	0.00185	-0.000292195	-0.00023442	-0.000167163	-0.005232712	-0.002965222	-0.003894429	-0.00487659	-0.001300679	-0.006199576	0.003248339	0.000611936	0.00072769	-0.000922831	0.000475449	0.000328269	0.002376886	-0.00140762	-0.000714833	-0.000865632	0.000858611	0.000185299	0.000558591	0.000722946	3.60E-05	0.001354484	-0.00021464	-0.000494902	-0.000239624	-0.000332198	0.000183324	-0.000193973	-0.000561132	0.000640381	-0.000612939	-0.000191511	0.000555191	-0.000573216	-0.000132148	-7.69E-05	0.000188089	0.000284573	-0.000114812	0.000140234	0.000655196	0.000125893
WTM_1977_81_S	-0.008578375	0.00904917	0.003466925	-0.008551654	0.00496485	-0.002495412	5.75E-05	-0.001857181	-0.001371099	0.002148905	-0.002325198	-0.001870964	0.000360036	0.001115112	-0.001394249	-0.000600355	0.000353662	-0.000684432	-0.001330804	-0.00080726	-0.000130991	-0.000459258	0.000232899	7.07E-05	-0.000138752	-9.77E-05	0.000525134	0.000192343	0.000274667	-0.000663344	-0.000197078	-0.000131035	-0.000387409	0.000285154	-4.60E-05	-0.000732638	0.000522362	-4.85E-05	-6.37E-05	-0.000133037	7.45E-05	-7.61E-05	-0.00045294	-6.56E-05	-5.48E-05	0.000185949	2.09E-05	-1.70E-05	-8.70E-05
WTM_1977_82_S	-0.008969549	0.003894282	-0.005068819	-0.009551261	0.00086454	0.000173287	0.003873208	0.000312547	0.001524492	9.82E-05	-0.004929121	0.001326448	-0.001089465	-0.000219765	0.001435521	-0.001390565	0.002238326	-0.001011944	-0.000758971	-0.001594467	0.001973654	0.000370887	0.000418398	0.000563458	-0.000313508	0.000794129	8.10E-05	-0.000766992	0.000501005	-4.06E-05	0.00061084	0.000128347	-0.000939135	0.000261282	0.000155915	0.00055168	-0.000439642	0.000129084	-3.36E-05	-0.000286419	-0.00032371	6.25E-05	-0.000103431	-2.05E-05	0.000173263	3.14E-05	-0.000376567	-0.000299537	-4.25E-05
WTM_1977_9_S	-0.03782458	-0.020159658	-0.044399709	-0.003266195	-0.005735533	0.000441039	0.017095649	0.000300302	0.007301213	0.004583129	0.003164852	-0.000713847	0.00120478	-0.002005699	-0.001089184	-0.000249341	-0.00352824	-0.000144457	0.000266686	-0.000244623	0.000157565	-8.23E-05	0.000108912	-0.000622159	0.000427652	0.000147206	-0.001000122	0.000131255	0.000198268	1.63E-05	-0.00016813	-0.001015668	0.000120344	0.000365067	-0.000708001	0.000100336	0.000426102	-2.28E-05	-0.000372757	0.000309648	2.73E-05	0.000252818	9.58E-06	2.80E-05	0.000163566	-4.34E-05	-0.000715297	-1.85E-05	0.000301426
WTM_1978_174_S	-0.021669657	0.012432668	0.001447198	0.003029824	-0.00100365	0.001403344	-0.005217647	0.000517307	0.000236782	0.001205994	0.001097861	-0.002455115	-0.002020875	0.000416037	0.000516453	0.001252475	0.000118254	0.000195761	-0.000861126	0.000180385	0.000146804	0.000868565	-0.000606204	0.000561912	0.000145113	0.000460128	0.000742287	0.000337194	5.40E-05	-0.000867743	0.000104499	-0.000538828	-9.40E-05	-0.000561009	0.000760463	-7.22E-06	-9.92E-05	0.000448215	-0.000444975	-0.000389971	-0.000196799	-0.000137049	0.000231707	0.000452439	4.89E-05	-0.000577809	7.63E-05	3.68E-06	0.000234238
WTM_1978_175_S	-0.061221673	-0.031733282	-0.016760465	-0.00032517	-0.00262792	0.002145163	0.002382646	0.000122358	-0.0025847	-0.000617539	0.000810452	-0.000633787	-0.002622561	0.000374787	0.002420809	-0.001101469	0.000479574	0.000395819	0.000898852	0.000190834	0.000780963	-0.000411739	0.000939279	0.000734799	0.00154742	-0.000331285	0.000485834	0.000460519	0.000482754	-0.000179722	0.00039626	-0.000539149	-0.000816308	-4.52E-05	-0.000494777	-8.75E-05	0.000152854	-0.000202867	5.19E-05	9.69E-05	-0.000238578	1.90E-05	-0.000421038	3.52E-05	0.000102419	-0.000245969	-7.66E-05	-0.000149383	0.000182425
WTM_1978_177_S	-0.027299523	-0.002901634	-0.009896891	0.003040733	0.012112092	0.001122464	-0.004728584	-0.000602823	-0.001840951	-0.001684132	-0.002082685	-0.00365161	0.00245597	0.0004502	0.001041048	0.001701718	0.000480308	0.000150796	-0.000227697	-0.00035082	0.000199561	5.01E-06	0.000548233	-0.000374739	-0.001258093	-0.001160199	-0.000392181	0.00012695	-0.000282155	0.000231664	-9.79E-05	0.000174162	-0.000170543	0.000368944	0.000564915	5.25E-05	8.96E-05	0.000200889	0.000219305	0.000159321	-0.000190205	0.000423473	-0.000483141	-0.000243681	0.00014078	-0.00028692	-0.000708201	-7.54E-05	-0.00010453
WTM_1978_180_S	-0.059885796	-0.036768587	-0.030100861	0.004935397	-0.004395961	0.000903874	0.002499015	0.005481262	-0.00258958	-0.000450616	0.000618494	0.000126578	-0.000723772	-0.0026912	0.000890061	-0.001860619	0.000934978	-0.000999252	-0.0003679	0.000552288	-0.000954444	-0.000251405	0.000564618	-0.000141708	0.000634189	-0.000400855	0.000496954	0.000682531	0.001388953	0.000911663	0.000399149	0.000273146	0.000695289	-0.000476555	-0.000161343	-0.000140329	-0.000537188	-0.000302834	5.19E-05	-0.000198873	0.000292179	0.000171417	0.000216556	0.000382548	-0.000612807	-0.000114693	-0.000352479	0.000425773	6.06E-05
WTM_1978_184_1_S	-0.010640297	0.011339421	0.000162294	-0.007799679	-0.002786263	0.003358708	-0.000346255	0.003988533	-0.002772232	-0.001098504	0.00135707	0.002496562	-0.000424641	-4.53E-06	0.000270838	-0.000707529	7.77E-05	-0.000311787	-0.001614466	-0.000872313	0.000168845	-3.42E-05	-0.000448206	0.000671557	0.000523026	-6.54E-05	0.000605707	0.000117257	0.000134435	0.000529667	1.04E-05	0.000201264	0.000244164	4.49E-05	0.000177224	7.46E-05	0.000218456	0.000207493	0.000302202	0.00012013	0.000222817	9.05E-05	-0.000317028	0.000206059	9.62E-05	0.000121303	1.23E-05	-6.37E-05	6.64E-05
WTM_1978_185_S	-0.009756449	0.008383153	-0.003095866	-0.006168951	0.000397277	0.004978607	0.003144013	0.003588275	-0.000604472	6.91E-05	0.000722647	0.000340646	-0.000459096	0.001109732	-0.001609322	0.000452796	4.90E-06	0.000853596	-0.00097318	-0.000487362	-0.00054182	-0.000297402	-0.000358477	-6.35E-05	2.40E-05	0.000163563	-6.92E-05	2.55E-05	-0.000247099	-0.000237253	-5.04E-06	0.000192517	0.000569127	0.000184197	0.00013397	-9.25E-05	-0.000202205	5.85E-05	-0.000454244	8.12E-06	3.23E-05	-0.000150783	0.00010998	-0.000157608	0.000297913	0.00014439	0.000296209	0.000141403	0.000211453
WTM_1978_188_S	-0.035048307	0.008904207	-0.000426873	0.005220542	-0.003958302	0.000234508	-0.00129285	-0.001418362	-0.001667381	-0.000702507	0.001196201	0.000666984	8.77E-05	-0.000471485	7.96E-05	0.000404201	0.000476862	-0.000599631	0.000930933	0.000759898	5.90E-07	0.000243645	-0.000468824	0.000126303	-0.000152731	0.000547161	0.000759755	-0.000237422	-0.000310777	0.000193689	0.000832379	0.000164729	-3.45E-05	-0.000162607	0.000134128	0.000578384	-9.68E-05	0.000158897	0.000331905	-0.000282603	-0.000320108	-0.000365193	4.29E-05	-0.000164731	-1.69E-05	-0.000143545	-9.99E-05	-0.000193292	0.000443849
WTM_1978_189_S	-0.024359932	0.009629588	-0.001050377	-0.005443388	-0.004131704	0.000551265	0.001158299	-0.000392029	0.001511385	0.000241859	-0.001375228	-0.000473126	0.002311137	-0.002116886	0.001020773	0.002039873	-0.000246546	0.000811718	0.000544537	-0.002097495	-0.001257385	8.16E-06	-0.00028085	0.000269719	0.000169864	-0.000162753	-0.000595621	0.000145972	-4.57E-05	-6.17E-05	-0.000892899	0.000603815	0.000231086	-0.000817339	0.000591447	-0.000150065	-0.000254905	0.000296687	-4.38E-05	0.000383309	4.84E-05	0.000103597	0.000140348	-8.46E-05	0.000317239	-1.62E-05	0.000272995	-0.000446135	0.000530226
WTM_1978_198_S	-0.004568002	0.013298447	-0.019878154	0.01381998	0.014096312	0.000611402	-0.00987242	0.005391992	-0.002418869	0.002244909	0.000184918	-0.001253346	0.000787971	-0.000999832	-0.001305597	0.00057454	-0.000218813	0.000419215	-0.000848376	-0.000641375	-0.000157088	0.001275402	0.000502104	-0.000516257	0.000541711	0.00014685	0.000101706	-0.000468908	-0.000681616	-0.000459562	-0.000177993	-9.30E-05	-0.00047025	-0.000265762	-0.000197906	9.17E-05	-0.000148826	0.000461197	-0.000210214	0.000567537	-0.000165757	-0.000345268	-0.000296842	0.000307343	6.07E-05	0.000448276	-0.000187709	-0.000673229	0.000329469
WTM_1978_36_S	-0.018569537	0.009200105	-0.000217384	-0.004543801	0.000379167	0.002070517	8.33E-06	0.000404905	-0.001627057	-0.000799368	0.001743602	-0.001962973	0.000365306	0.000445679	4.28E-05	-0.000820779	0.000271443	0.000444328	0.000442621	0.000123855	0.000402807	0.000145816	-8.33E-05	0.000637896	0.00053094	7.34E-05	0.000232397	-0.00042862	0.000352367	0.000333181	-0.000227719	9.77E-05	2.42E-05	-0.000340478	0.000490477	-0.000278391	0.000186884	0.000110504	9.95E-06	0.000211828	-0.000236968	-0.000440376	-3.19E-05	0.000205283	-7.74E-05	-0.000176933	0.000400211	-4.22E-07	6.28E-05
WTM_1978_37_S	-0.027178923	0.014672287	-0.001918723	0.000211866	-0.001549753	-0.001971566	0.001755967	-0.002022043	-0.000117395	-0.001056771	-0.000416154	-0.002213226	-0.000683623	0.001100374	-0.000486216	0.000754694	0.000295808	6.88E-05	0.000928289	-0.000340536	-0.000194976	0.000249253	1.60E-06	-4.18E-05	0.000216075	-0.000129069	0.00014089	-0.000116862	5.36E-05	0.000627108	0.000350256	-1.99E-05	-3.06E-05	-0.000204622	-0.000110128	0.000420626	0.000384595	0.000399303	0.000294715	0.000310707	-0.000139638	-0.0002835	0.000220158	-0.000222446	9.43E-05	0.000272454	-0.000107413	-0.000254333	0.000219839
WTM_1978_40_S	-0.026788093	0.012153637	-0.001349884	0.005377354	-0.003556421	0.001073818	-0.003419477	0.000220915	-0.002238837	-9.91E-05	0.000263054	0.001397588	0.000246739	0.000104683	-0.000231993	-0.000482514	0.000759064	-0.000302606	0.000827	0.000663101	9.26E-05	0.000285282	-0.000141573	-5.20E-05	-2.72E-05	7.79E-05	0.000799981	-3.63E-05	-0.000123275	0.000335324	0.000141235	-0.000217108	1.80E-05	0.000111478	3.42E-06	0.000181145	-0.000189619	8.58E-05	0.000197191	-0.00012203	-0.000248803	0.000230642	0.000114032	-5.12E-06	-2.88E-05	-8.91E-05	0.00015497	0.000284451	0.000118144
WTM_1978_41_S	-0.011740975	0.008445932	0.006966822	-0.003268938	0.001887959	0.003442951	-0.004168841	0.00057514	-0.002027844	0.00133066	0.002027163	0.001497083	-3.45E-05	-0.001497974	0.00117335	0.000211684	-0.000613803	-0.000179169	-0.000649736	0.000903681	0.000492924	0.000900659	-0.00024986	0.000761558	5.19E-07	-0.000579277	0.000265997	0.000345182	0.000324431	-0.000197954	-0.000305264	-0.000431766	-0.000306989	-7.49E-05	0.000236788	0.000286439	-1.91E-05	0.000383677	-0.000146446	-7.38E-05	-0.000336951	0.000379019	0.0003061	0.000159199	-0.000233086	-9.63E-05	-0.000106176	0.000310261	-0.000107664
WTM_1978_42_S	-0.026517804	0.01251799	-0.002926384	0.001437449	-0.002221735	-0.002089583	-0.003201054	-0.00120982	-0.000879677	5.85E-05	0.000359842	-0.000521758	0.001142805	-0.001214994	0.001809853	0.000427085	-0.000231031	-0.001342522	-2.50E-05	-9.09E-05	0.000936579	-0.000561775	-0.000346271	-0.000203469	-0.000112762	-0.000315447	-8.37E-05	0.000420734	7.95E-05	0.000527017	9.03E-05	-9.69E-05	0.00012374	-0.000140548	-6.48E-05	0.000530473	0.000312906	9.97E-05	-2.64E-05	0.000329358	5.07E-05	0.000135871	-8.92E-05	0.000190236	0.000240335	0.000232578	-0.000131755	0.000243653	0.000246029
WTM_1978_44_S	-0.02714403	0.013352795	-0.000457508	0.004251661	-0.003901907	-0.000371455	0.000644971	0.001218289	-0.001131004	0.00058597	0.00134935	0.000697432	-0.001078431	-0.000605217	-0.000631863	0.000907779	0.00089673	5.81E-05	0.000625165	1.40E-05	6.62E-05	-0.000171886	-0.000382626	-0.000156356	0.000150857	0.000584409	0.000358526	-0.000344854	0.000248156	-0.000111521	-7.75E-05	0.000162256	-6.89E-05	-3.11E-05	-5.08E-05	-0.000274116	0.000348373	0.000206115	7.87E-05	-5.97E-05	-0.000364146	6.03E-05	7.95E-05	6.09E-06	1.77E-05	0.000201134	-4.00E-05	-5.57E-05	-0.000137344
WTM_1981_1_S	-0.019409363	0.002958072	-0.000112091	-0.009795771	-0.00122786	-0.0010866	0.000884194	-0.00178033	-0.000340047	0.002542469	-0.000295112	-0.00146376	0.000188387	-0.000884967	-0.000643619	-0.000853245	-0.001065549	-0.000591865	-0.001550129	-6.94E-05	-0.000228557	0.000334553	0.00028614	-0.00060416	-6.88E-08	-2.98E-05	0.000556635	-0.000483194	-0.000705601	0.000124835	0.000494331	4.55E-05	0.000136338	-9.23E-05	0.000302093	0.000219294	-0.000266058	0.000153335	-4.25E-05	0.00053081	6.89E-05	-0.000139143	0.000129207	-0.000328184	-0.000190357	-0.000260499	-0.000163682	-0.000210653	-8.62E-05
WTM_1981_11_S	-0.013955379	0.004195504	0.008437756	-0.005605498	0.004139139	0.002212961	-0.006189004	0.005073556	-0.003677878	0.002849476	0.001885173	-0.002068363	-0.000786275	-5.04E-05	-0.000618505	0.000573625	-0.000540778	-2.76E-05	0.001078686	0.000383761	0.000483842	-0.000814907	-0.000643012	0.000244716	-2.36E-05	-5.88E-05	-0.001109988	-0.000159742	0.000677722	-0.000105621	-0.00071156	0.000291359	0.000225156	9.29E-05	-0.001066967	1.06E-05	-0.000594384	-0.000107864	0.000883449	0.000326976	0.000199386	-0.000173503	-0.000150416	-0.000244954	7.09E-05	-0.000153234	-0.000249667	-0.00020357	-0.000224973
WTM_1981_12_1_S	-0.013966807	0.010284584	-0.004801168	-0.002129543	0.000362833	0.001297746	-0.00058864	0.000331158	0.001822953	0.00261961	1.07E-05	0.000338721	-0.002356763	0.000378887	-0.000360496	-0.000517569	-0.001185057	-8.63E-05	0.000259558	0.000152458	-0.000145857	-0.000254049	0.000370576	-0.000190564	-0.000661732	0.000482058	-0.000290592	0.000128618	0.000287319	-0.000392975	0.000250902	0.000394961	0.000420481	0.000420277	-0.000157626	-0.000248609	1.32E-05	2.38E-06	7.79E-05	0.000104176	-0.000220663	0.000109013	9.33E-05	-0.000196937	-9.86E-05	-7.38E-05	0.000166591	-0.000173119	-0.000111653
WTM_1981_136_S	-0.016618361	0.000336949	-0.00447216	0.003804291	0.017820282	0.003573076	-0.003522909	-0.002363597	0.001055293	0.000847192	0.002063734	-7.26E-06	-0.002230646	0.000327824	-0.001399949	0.00050786	-0.001327565	-1.21E-05	0.000277165	-0.000517524	-0.000528735	-0.000347855	-0.000380622	0.00057694	0.000114702	-0.000148349	0.00088802	0.000416293	-0.000268788	-0.000393622	-6.48E-05	0.000479548	-0.000644498	0.00051095	-0.000154311	-0.000296294	-3.43E-05	-0.000308444	-0.000253681	-0.000306989	5.63E-05	0.000148125	0.000126008	0.000229332	0.000382412	8.69E-05	-0.000383106	0.000271181	-0.000155334
WTM_1981_138_S	-0.036983013	-0.023151205	0.007320767	-0.01026767	0.016956563	0.000421788	0.00636504	-0.003601296	0.002729162	0.001884613	0.004932367	0.001518043	0.000482632	0.001184263	-0.002362246	-0.00085642	-0.001439681	-0.000440845	-0.000842492	0.002109751	-0.000444205	-8.86E-05	-0.001170887	-0.001862556	-0.000789351	0.000616237	0.000920265	0.000575565	0.000344971	-0.000433938	0.000116566	-0.000275065	-0.00066799	0.000806862	0.000112905	0.000202667	-4.18E-05	5.53E-05	-0.000348457	-2.79E-05	-0.000143295	-0.000348012	0.000608352	-0.000376869	0.000737942	0.00010486	0.000369952	1.23E-05	-0.000388738
WTM_1981_15_S	-0.021897023	-0.019974828	-0.010092326	-0.003707788	0.024204444	-0.000828377	-0.000392389	-0.005204992	-0.004367345	0.002608103	0.000691615	-0.001105593	-0.000218975	-0.001288372	0.001676098	0.001263443	0.002011698	0.000351742	0.001137793	0.00053896	0.000516318	0.001437452	0.000132268	-0.001810638	-0.001198053	-0.000231769	0.000275495	0.000524629	0.000305772	0.000322965	-0.000311185	0.000121778	-0.000870297	-0.000434711	-0.00047737	3.92E-05	-9.01E-05	-5.89E-05	0.000380843	-0.000536569	-0.000441457	-0.000693697	-0.000492432	-0.000181928	0.000334836	-0.000423554	0.000128637	-0.000251077	-0.000157632
WTM_1981_16_S	0.000243818	-0.000484463	0.000374548	-0.004949308	0.008392466	0.000988727	-0.003172417	0.010861779	-0.000561852	-0.001623116	0.00485111	-0.001127936	0.000472549	0.001616643	0.000257623	-0.002543696	-0.000783306	-0.001064665	0.001070392	0.000642359	0.000612303	0.000348016	0.000437192	-0.000189557	0.00058559	8.64E-05	0.000485382	7.24E-05	0.000631799	0.000351932	-0.000364343	-5.49E-05	-7.05E-05	-9.23E-06	-9.23E-05	0.000158359	0.000109824	0.000126111	0.000314305	-0.000266597	0.000110689	9.36E-05	5.29E-05	-7.14E-05	1.38E-05	-0.000117843	-0.000130817	-0.000229989	-0.000123461
WTM_1981_17_S	-0.063126044	-0.006406648	0.004176981	0.012310501	-0.006583329	-0.002348478	-0.002493028	-0.003797376	-0.000714572	0.002829178	0.000146321	0.001301938	5.62E-06	0.001461689	0.001814349	-0.00130597	-0.001117607	-0.000147799	-0.000975665	-0.001382037	-0.000108632	0.000465129	-0.000144215	0.000343571	-0.001358308	-0.000549354	1.53E-05	0.000388641	8.71E-05	-0.00052515	5.75E-05	0.000242714	0.000481599	0.000706325	4.42E-06	0.000426041	0.000131122	9.76E-05	0.000161227	-0.000666328	9.19E-05	-2.83E-05	-0.000255509	0.000220787	0.000121673	-3.74E-05	0.000363639	-1.30E-05	0.000365513
WTM_1981_19_S	-0.028651841	-0.029858957	-0.042481294	-0.023135551	-0.003028027	-0.001118089	0.005206049	0.00106526	9.97E-05	0.000563352	0.000191002	-0.001636918	-0.001136202	-0.000828996	0.002425965	-0.000784606	-0.001077403	-0.002008667	-0.00074152	-0.001038942	-0.000490284	0.000253504	-0.000757708	-0.001556839	-0.001207211	-2.05E-06	0.000840251	0.000253597	0.00057275	0.000968736	-0.000848343	-3.00E-05	-8.76E-05	-0.000278277	0.000661215	-0.000338646	-0.000642849	-0.000295097	-0.000221054	4.26E-05	0.000340662	-0.000371015	0.000833665	7.19E-05	8.25E-05	-6.20E-05	0.000290309	4.52E-05	-5.57E-05
WTM_1981_2_S	-0.005043851	0.008943187	-0.000278256	-0.007373613	0.00354269	0.000207972	0.000732726	0.002013116	-0.002482345	0.002404915	0.000375197	-0.002033711	0.00034403	0.00032611	0.000573914	0.000915878	-0.00035802	0.000116493	-0.000462977	0.000194767	0.00144774	-0.001527676	-0.000557002	2.68E-05	-1.41E-05	-0.000583484	-0.000254138	-0.000660606	0.000156751	4.14E-05	-0.00042318	0.000107084	-0.000113895	-0.000334599	-0.000288443	-0.000217842	-0.000234477	-0.000702592	0.000237547	-0.000546228	-3.39E-05	-7.07E-05	-0.000294393	0.00025607	-2.97E-06	-6.92E-05	-0.00016746	-0.000190973	-0.000112995
WTM_1981_20_1_S	-0.080675417	-0.052901754	-0.01756827	-0.005844101	-0.006851654	-0.000446021	0.00018499	-0.000404962	-0.007276193	-0.004738373	-0.005445625	-0.001848322	-0.003752527	0.000134316	0.002087224	-0.000888537	7.68E-05	-0.0002364	0.000528363	0.001604749	-0.001610155	-0.001638232	-0.000760954	0.002554532	0.000235365	-0.001198169	-0.000188246	-0.000429378	-0.000997557	-0.000462727	4.36E-05	0.000533137	-0.000811707	5.00E-05	9.35E-05	-9.44E-05	0.000139157	0.000629762	-0.000490774	-1.06E-05	-4.18E-05	0.000214157	0.00029193	0.000471	0.000534237	0.000275188	-0.000324082	-0.000241042	-0.000447161
WTM_1981_3_S	-0.003205533	0.000819646	0.006411036	-0.00865884	0.004879235	0.001117253	0.004014611	0.004415804	0.000556066	0.000266558	0.001703285	-0.000492337	0.00054575	0.002278606	-0.000593641	0.000473231	-0.000640904	-0.000858005	-0.00026922	0.000702177	0.000405518	0.000652341	0.000465269	-0.000233452	0.000506226	0.000390667	6.17E-05	-0.000216306	0.000660198	0.00030467	-0.000223706	0.000238894	-8.26E-05	-0.000341741	-0.000172892	-0.000408225	-0.000320072	-1.25E-05	0.000528118	0.000218032	-3.70E-05	7.25E-05	0.000141128	-0.000304735	0.000227171	0.000135651	2.47E-05	-9.65E-05	-3.09E-05
WTM_1981_8_S	-0.014217928	-0.002584398	0.022098528	-0.014179584	-0.002697647	0.000802422	0.004881544	0.001286144	-0.002754315	0.000158377	-0.00175516	0.001234266	-0.000230531	0.000238161	-0.000105408	0.003241681	0.000168965	0.000181466	0.000250511	0.000362533	0.000159891	8.00E-05	0.000159586	0.000362141	0.000251816	6.96E-05	-0.000443442	0.000159742	0.000443772	0.00053228	-0.000224125	0.000118917	-2.83E-05	0.000438506	0.000220477	-0.000670185	-0.000203181	0.00043014	4.44E-05	-0.000212388	0.000177953	0.000254638	-0.000250625	2.26E-05	0.000188905	-0.000245647	-0.000382091	-0.000242113	4.80E-05
WTM_1981_9_S	-0.019153227	0.006417688	0.008823904	-0.009816294	-0.002924176	0.002782371	-0.000526455	-4.18E-05	-0.002296673	0.000769239	0.000498993	-0.000327294	-0.000302621	-0.001048809	0.000529072	0.001076325	-0.00071435	-0.000138069	-0.000633256	0.000321611	0.000440999	-0.000529089	-0.000611469	-0.000296605	0.000238371	-0.000733193	0.000332888	0.000366783	-5.85E-05	0.00027933	-2.77E-05	0.000582977	8.40E-05	-0.00013649	0.000268098	-8.28E-06	0.000113329	0.000145536	-0.000230294	-0.000133926	-9.97E-05	5.60E-05	-0.000140514	0.000287598	-3.99E-05	0.000281074	-0.000228323	-0.000298866	3.35E-05
WTM_1986_23_1_S	-0.04351488	-0.001334366	0.008787606	0.003459214	-0.007692247	0.000980155	-0.004234843	0.003089664	-0.00075297	-0.001975475	0.000875737	0.000519945	-0.001010177	-0.001090951	0.000598507	0.001587154	-0.000633731	-0.000464006	0.000363626	0.000901877	0.000392237	0.000231656	0.000498561	-0.00022227	-5.12E-05	-0.000509765	-0.000678992	-0.000319741	-0.000307466	0.000208224	-1.89E-06	0.000599759	0.000158029	-0.000584914	0.000101847	-0.000334551	6.35E-05	0.000144621	-0.000303044	0.000407916	9.65E-05	0.000326936	-6.16E-05	-0.000130039	-8.64E-05	-5.15E-05	-0.000205192	9.17E-05	-0.000146707
WTM_1987_10_1_S	-0.019842287	-0.002149952	0.007107491	-0.002123175	0.004700867	-0.00115712	0.000938528	0.002200031	0.000676284	0.001641603	-0.00014982	0.000418828	-0.000762804	-0.000618927	-0.000237089	-0.000229884	-0.000123125	-0.000818688	-0.000685732	9.74E-06	-0.000937017	-0.000579588	-0.000327629	0.000234231	-0.000707586	0.000993313	0.00011267	-0.000255125	-0.000423573	-0.000263069	0.000688634	0.000256637	2.28E-05	0.000139387	0.000104557	-0.000287562	3.86E-05	0.000329696	-0.000118684	-0.000344987	5.35E-05	0.00066456	0.000483075	0.000402015	0.000396046	0.000520426	-0.000356323	0.000233555	0.000332448
WTM_1987_11_1_S	-0.000644186	0.01213474	-0.003438341	-0.01062546	0.002628161	-8.80E-05	0.00267615	-0.000485659	-0.001523858	0.001185116	-0.000439054	-0.000754034	-0.00131059	0.000842897	0.001058961	-0.000777004	0.000226978	-0.001403564	-0.000714711	0.00026571	0.00026343	0.001735921	-0.000261808	0.00065425	-0.001129259	0.000581649	-7.63E-05	-0.000222468	-0.000197065	-0.000381112	0.000227132	0.000214546	-3.26E-05	-0.000300654	-0.000478564	-0.000392688	2.51E-05	0.000341312	-0.000372677	-0.000200608	0.000391454	-0.000115856	-0.000174692	9.90E-05	0.000140994	6.74E-05	-1.69E-05	-3.24E-05	-0.000137934
WTM_1987_12_S	-0.014183793	-0.005146496	0.016244758	-0.00746571	0.002082038	-0.002302077	0.001447385	0.003452027	0.004743032	0.002689156	-0.002637766	0.003319259	-0.000470573	-0.001921291	-0.001836381	-0.000609294	-0.000699187	-0.000129555	0.000571184	0.000653065	-0.001304475	0.000243952	-0.001175995	0.000128056	-4.95E-05	-0.000297008	-0.000190367	-0.000371964	0.000103918	-0.000235857	0.000100126	-0.000479725	0.000872026	-1.68E-06	-0.000684289	0.000839027	7.32E-05	-0.000911694	-0.000381841	0.000401638	-0.000844651	0.000242318	-0.000706618	0.000389286	-0.000130007	-0.000740988	-2.52E-05	-0.000980385	-0.000399451
WTM_1987_15_S	-0.05458273	-0.022979442	-0.0130539	-0.001433755	-0.000288946	0.00321165	-0.005924289	-0.000867565	-0.006389808	-0.00237081	-0.00190758	-0.000161729	0.000239549	-0.000390466	-0.002844426	0.000693415	-0.00173213	0.000916838	0.000474078	0.000108602	0.000237667	-4.00E-05	6.23E-05	-0.000111588	0.000835054	-0.000315865	-0.00077821	0.000734683	-0.00038557	-0.000572914	-0.000570007	0.000256388	-0.000390556	-3.81E-05	3.70E-05	0.000646809	0.000127477	0.000106092	0.000716148	-0.000397463	0.000322832	0.00021679	-0.000244452	6.40E-06	-6.17E-05	-0.000259513	-9.15E-05	4.41E-06	-0.000519884
WTM_1987_16_S	-0.036457996	-0.020768245	-0.027236948	-0.00479121	0.000503861	0.001847708	0.001883945	0.002678267	0.000350959	0.000422184	0.000621635	2.33E-05	0.000322308	-0.002662316	0.001804135	-0.000552108	-0.000119394	-0.000518626	0.000212904	-0.001239425	-0.000600557	0.000600803	-0.000555031	-3.05E-05	-0.000267828	0.001067633	-0.000711189	-0.000127538	-0.000947355	0.000275922	-0.000176108	-3.36E-05	-0.000362844	0.000640028	0.000242751	0.00015637	-0.000101064	0.000394225	-0.000292819	-0.000607605	-0.000419056	2.06E-05	-7.80E-06	-0.000588348	0.000205754	-4.55E-05	-0.000327769	-0.000258328	6.87E-05
WTM_1987_20_S	-0.023771742	0.02225509	-0.001665253	0.003289329	-0.001013202	0.00027255	0.002910226	-0.003203228	-0.001498964	0.00140025	-0.000622798	-0.001756797	-7.43E-05	-0.00030233	-0.000547842	-0.001170919	0.000780465	0.00075219	-0.000656664	-0.000199915	-0.000861646	3.61E-05	-0.000374231	-0.000353251	4.33E-05	0.000411289	-1.57E-05	0.000750264	4.35E-05	8.73E-05	0.000410485	9.80E-06	-4.75E-05	-0.000204348	-0.000221109	9.75E-05	-0.000349624	-0.000131561	-5.40E-05	0.000139444	-5.33E-05	-0.000292133	-8.64E-06	0.000162926	0.000260565	0.000121012	0.000294968	0.000133592	9.44E-06
WTM_1987_22_S	-0.039151708	0.011158514	-0.002282193	0.008976061	-0.004999809	0.001228837	0.000504902	-0.002268454	-0.001156996	-5.52E-05	0.001651889	0.001590293	0.000681464	0.00136363	-0.000525027	-0.00084121	0.000887362	-0.000657994	0.001103623	0.000678037	0.000356744	-0.000216037	-0.000378156	0.000248835	-0.000355562	0.000371457	0.000451488	-0.000302032	6.84E-05	-0.000575862	0.00058597	-0.000202268	-0.000238534	-1.87E-05	-0.000312931	-0.000223162	-7.92E-05	-0.000501368	-0.000135196	-0.000535553	0.000339216	0.000375205	-1.02E-05	-5.71E-05	-0.000146213	-0.000202172	8.68E-05	-2.31E-05	-0.000190126
WTM_1987_23_1_S	-0.03667671	0.009654448	0.002616058	-0.003402874	-0.003856375	0.001815485	0.004025362	-0.003747022	-0.000462067	0.000909874	0.000698779	-0.000877704	-0.000580239	0.000198403	-0.0014071	0.001016039	-0.000145414	0.001326677	0.000268411	0.000301992	0.000619976	0.000197905	-0.000616352	0.000189457	-0.000205958	0.000139168	1.33E-05	0.00021001	0.000629162	9.23E-05	-0.000145673	-0.000506646	0.000817409	0.000307179	-1.19E-05	0.00034146	2.83E-06	-0.000329571	7.34E-05	-0.000147452	-6.78E-05	-0.000237053	0.000221572	0.000255096	-0.000339575	-7.38E-05	6.72E-05	0.000116283	3.44E-06
WTM_1987_24_1_S	-0.042429798	0.008836833	0.001649942	0.000483802	-0.005105037	-0.000102651	0.000317785	-0.004210485	0.000580506	-0.001587654	0.00010028	-0.000428441	0.000707044	1.03E-06	0.000697708	-0.000210906	0.00010259	5.36E-05	-0.000106997	0.000121543	-0.000606574	-0.000931533	-0.000894399	-0.00011697	0.000214436	0.000559921	4.69E-05	3.86E-05	-0.000644365	0.000148136	-7.91E-05	-0.000584663	-0.000269162	0.000246218	-5.09E-05	-1.70E-05	-0.000762045	0.000106461	-0.000477329	-5.45E-06	-0.000549229	0.000773769	-0.000100117	-0.000307523	0.000231483	0.000106548	-0.000401779	-0.000294472	6.78E-05
WTM_1987_25_S	-0.019322193	-0.001083632	-0.007726067	-0.005158399	0.00796917	0.003519131	0.004276529	-0.004348713	0.000416418	0.000984694	0.001940071	0.002008012	0.000911404	-0.000267217	0.001522251	-0.000837143	0.000206692	-0.000391167	0.00026476	-0.00057805	0.000255578	0.000837372	0.000166939	-0.001129515	-6.84E-05	-0.000444769	0.000823781	-0.000126395	-0.000176428	5.98E-05	7.83E-05	0.000434836	-7.19E-06	-0.000639492	-2.86E-05	-0.0001129	0.000188831	-0.000587101	-0.000111368	3.41E-05	0.000313327	-0.000127471	-8.91E-06	0.000406591	-0.000167365	5.22E-05	0.000420726	6.17E-05	0.000164344
WTM_1987_26_S	-0.009564247	0.013730673	0.000732842	-0.007689236	0.000685882	0.002536407	0.000819354	-0.002029847	-0.002615936	0.00176598	-0.001487742	-0.001915289	0.000854352	-0.000675821	-0.000868925	-0.00218254	0.001595296	-8.27E-05	0.000466864	-0.000187516	-0.000108483	-0.000371046	-1.31E-06	0.000980897	-0.000136917	0.000565425	0.000346951	-0.000209356	9.07E-05	-0.000254402	1.51E-05	-0.000139366	0.000185305	0.000141254	0.000189523	-0.000372143	-1.16E-05	-0.000225603	-0.000607112	0.00032988	0.000117074	-0.000348326	0.000258558	-0.000207922	4.78E-05	-0.000162993	-0.000136063	1.04E-05	-0.000180795
WTM_1987_27_S	-0.029696814	0.011102441	-0.001194516	0.00053781	-0.003854749	-0.000305228	0.002967784	-0.002879103	-0.001090267	0.001335156	-0.000644783	0.001472492	-0.000846677	-0.000132224	-0.000847011	-0.000485246	0.000606801	-0.00116181	0.000324933	0.000979181	0.000326312	0.000535776	3.25E-05	0.000802081	0.000165374	0.000555314	0.000929443	-0.000687737	0.000275455	2.04E-05	-1.93E-06	0.000376063	-0.000159152	9.97E-06	-5.26E-05	-1.68E-06	-0.000404196	-9.80E-05	-0.000184829	-8.74E-05	0.000309443	4.56E-06	-4.66E-05	-6.83E-05	0.000275553	-5.68E-05	-0.000201427	4.82E-05	0.00031948
WTM_1987_31_1_S	-0.035223028	0.00787265	0.002674507	-0.002412763	-0.005527152	0.002603138	-0.000550932	-0.00171315	-0.00072615	-0.001843686	0.000954233	0.001006858	-1.96E-05	-0.001992053	-0.001188671	0.000842462	0.000391909	5.86E-05	0.001567616	0.000207601	-3.81E-05	0.000274026	0.000724114	-0.000147617	0.000366884	0.000579074	-0.000710607	-7.23E-05	-0.000146243	0.000268046	-0.000491711	-0.000183974	-0.000156353	-0.000188801	-6.58E-05	-0.000145167	0.000467817	0.000281943	-0.000314048	3.43E-05	0.000342407	8.85E-05	4.11E-05	0.000126633	-7.19E-05	-0.000236082	-0.000177211	-0.000424397	-0.000224458
WTM_1987_33_S	-0.013798683	0.010619591	0.002531954	-0.007742905	-0.001441583	0.004660628	0.002522814	-0.001133739	-0.002534375	8.04E-05	-0.000157814	-5.26E-05	0.000238653	0.00150377	-0.001346879	-0.000328507	0.000159588	0.000643603	-0.000156689	9.79E-05	-0.000415109	0.001245018	-0.000482183	0.00107113	-0.000513597	0.00089103	-0.000816216	0.000325637	0.000129407	-1.76E-05	5.22E-05	-7.78E-05	0.000187856	-3.66E-05	-8.85E-05	-0.000203024	-0.000387434	8.88E-05	-0.000343525	0.000626943	-0.000190613	-1.78E-05	0.000213116	-0.000198293	-2.70E-06	0.000171016	-9.79E-05	-0.000401476	0.000373527
WTM_1987_36_S	-0.039644623	-0.014794487	0.009703694	0.001496267	0.010918425	0.003242489	-0.002602028	0.000901478	0.005125164	-0.001198146	-9.07E-05	0.002063258	3.28E-05	-0.001270633	0.000317941	-0.001283691	0.001138286	0.001585708	0.000946743	0.000956452	0.000644492	0.000587008	-0.000575198	-0.001756363	3.12E-05	9.31E-05	-9.39E-05	0.001000049	-0.000429785	-0.000386318	0.000806884	0.00022132	0.000147373	0.000471938	6.24E-05	-0.000289798	0.000385817	5.40E-05	5.39E-05	0.000501814	-4.84E-05	0.000428919	0.000635215	0.00021408	0.000329343	-7.48E-05	-0.000110888	0.000166983	0.000115204
WTM_1987_37_S	0.039714695	-0.0011346	0.002515714	-0.004122337	0.001005901	-0.007524767	-0.002777483	-0.001466223	-0.001063919	-0.000577168	-0.000361523	-0.000213	0.000823037	0.000633449	0.000893846	-0.002038684	-0.000170483	0.001444127	-0.000327401	0.000104296	4.39E-05	-0.000326207	0.000394933	0.000265644	-0.000442881	0.001029652	-0.000159033	-0.000418033	8.94E-05	0.000217274	-0.000117072	1.45E-05	0.000719308	-0.000158278	-0.000655204	-0.000219407	0.00043544	-0.000180859	-6.76E-06	-0.000410011	0.000281387	-0.000495977	-3.43E-06	0.000186251	-0.000124463	0.000367557	-0.000196297	-0.000252936	-0.000103121
WTM_1987_40_1_S	-0.032698318	0.01123041	-0.004953121	0.002030242	-0.006069877	0.001513524	0.001933457	-0.001880056	0.001296536	-0.000857611	-0.001287923	0.000170698	0.001002704	0.00044209	-0.000166267	0.000470032	0.000256617	0.000232792	0.000116898	0.000712675	-7.34E-05	-0.000157903	0.000117493	-0.000310998	-0.000517263	-0.000454173	-0.000366029	0.000150303	0.000234528	0.000491413	7.60E-05	0.000109497	-7.29E-05	2.16E-05	-0.000566501	-9.17E-05	-0.000188298	-8.98E-06	-0.000257858	-0.00016919	-6.93E-05	-6.85E-05	-0.000191435	-6.31E-05	-0.000133047	0.000137514	0.000246487	-0.000565665	4.09E-05
WTM_1987_42_S	-0.001793189	0.008946681	0.004115421	-0.010328937	0.001583167	0.00137174	-0.001142146	0.002325593	-0.002921564	0.002125165	0.000744281	0.000414085	-3.86E-05	-0.001357482	0.001392586	-0.000670208	-0.000914663	-0.001018112	0.000324038	-0.000245208	5.83E-06	0.000976713	-0.00105537	0.000562814	0.000552439	-0.000201289	-0.000126468	-0.000626127	-0.000184006	-0.000692805	-0.000352373	0.000354296	6.78E-05	-0.000266489	-0.000262696	-7.60E-05	0.000345688	-0.000478787	0.000186008	-0.000197568	-3.71E-05	0.000125256	9.60E-05	0.000188959	-0.00014013	0.000245722	-0.000342137	0.000176322	-0.000126473
WTM_1987_43_S	-0.019900764	0.002535589	0.000896981	-0.003277017	9.25E-05	0.003345493	0.002942666	0.003180688	-0.001995561	0.003008086	-1.06E-05	-0.002939017	-0.000553253	0.001084432	-5.32E-05	-3.60E-05	-0.000585281	0.001649704	-0.002417881	0.00022355	0.001440496	-0.001180653	-0.001048869	-0.000112926	-0.000728569	-0.00067846	-3.36E-05	-0.000190397	0.000494184	-0.0006476	0.00015957	0.000859318	-0.000342143	0.000153155	-0.000278124	3.21E-05	-0.000677449	-0.000220936	0.000436975	-0.00074273	6.11E-05	0.000164616	-0.000337753	0.000450798	0.000260491	-0.000145144	-0.000195614	0.000205865	1.60E-05
WTM_1987_44_1_S	-0.003422993	0.008646703	0.004837696	-0.010224044	0.002264815	0.00130429	0.002444276	0.001277971	-0.001618032	0.001077224	-0.000578682	-0.001650974	0.000270576	0.001562709	0.000373741	0.000715725	0.000192941	-0.000447507	-0.000191121	0.000803242	0.000283344	-0.001109733	-0.000528464	1.63E-05	-0.000326236	-0.000815472	0.000244879	-0.000347096	-0.000344307	-0.000331785	-0.000579848	0.000511936	0.000163053	-9.45E-05	0.000457595	-0.000499175	-0.000227027	0.000520948	-0.00017097	0.000135391	0.000211129	0.00044768	6.74E-05	-0.000162428	0.000396135	-0.000307402	-0.000286952	0.000122265	-7.00E-05
WTM_1987_46_1_S	-0.028623378	-0.02113504	0.010723946	0.005255266	-0.003672599	-0.009147123	0.003093265	0.004207769	-0.001675745	0.000602547	0.000174947	-0.000385951	0.002159558	-0.000519918	0.000578545	0.000483632	0.000658395	-0.000255457	-9.34E-05	-0.00097995	0.000597857	-0.000461307	-0.001145527	0.000643098	-6.52E-05	0.000548562	-0.0004749	0.000461561	-0.00040057	0.000530848	0.000539486	0.000586731	0.000110675	-0.000274757	9.01E-05	0.000450815	0.000806263	-0.000152408	-0.000136891	0.000439356	-1.09E-05	0.000238931	0.000315009	0.000234405	-0.000168367	-0.000118055	-2.18E-06	0.000151672	1.47E-05
WTM_1987_5_S	-0.035612814	-0.008712712	0.008003015	-0.003748615	0.002521037	-0.000220099	0.000456918	-0.002163114	0.000247975	0.002370307	5.92E-05	1.03E-05	0.001155244	-0.000192141	-0.00027122	0.001179786	-0.000842443	0.000136022	0.000639188	-0.001196753	-0.00121753	0.000268119	-0.000223172	-0.000642613	-0.000479984	-0.000289185	2.18E-05	-2.98E-05	6.02E-05	6.02E-05	0.000113982	0.000187114	0.000294105	-1.82E-05	0.000301862	-6.67E-05	-0.000185941	-0.00011626	0.000148963	-0.000247972	9.57E-05	-5.40E-05	-9.93E-05	0.00021032	-0.000126729	3.24E-05	0.000202248	-1.14E-05	-0.000252555
WTM_1987_50_S	-0.033304443	-0.004613166	-0.013544332	0.003165966	0.023718443	0.003039011	-0.009119307	-0.007649006	-0.002560678	-0.002964178	-0.00235895	0.002388044	-0.000140931	-0.000568528	-0.001140743	0.001419234	0.001340741	6.29E-05	-0.000914123	0.000309079	0.000170724	0.00013956	-5.79E-05	-0.000659753	-0.001128113	-0.000418922	-0.00052049	-0.000102147	-0.000481481	0.00011756	-0.000845233	-9.39E-05	0.000359526	-0.000718901	0.00053895	-0.000128142	0.000429214	-0.000466085	0.000313117	-0.000289761	-7.73E-06	-0.000537821	-1.14E-05	-0.000488227	9.85E-05	0.000163716	0.000195169	-0.000157546	0.000278904
WTM_1987_51_S	-0.033354657	-0.007222373	-0.017517396	0.002346457	0.022121419	0.004685533	-0.001416965	-0.002708734	-0.000101912	-0.004916306	0.001246606	0.001400939	-0.000392982	-0.001855064	0.001001469	0.001732967	0.000172004	-8.28E-05	-0.000112451	-0.000827879	-0.000360848	0.001843191	-0.000966249	0.00039569	0.000192751	-0.00034971	0.000181527	-0.000260752	-0.000202962	0.000277825	-0.000407492	0.000516655	-0.000202382	-0.000440865	0.000534296	-1.83E-05	0.000151136	-0.000753093	0.000607601	-0.000610608	-0.000757169	-0.000608454	7.14E-05	-0.000163869	0.000499225	0.000311311	-3.87E-05	-0.000285421	-5.21E-05
WTM_1987_54_1_S	0.000788627	0.005952154	0.003843198	-0.009579898	0.003847827	0.000171266	0.000449421	0.002977461	-0.002074878	-0.000343967	0.000181064	0.001057446	0.000233356	0.000427229	-0.00088838	-0.000369157	0.000308155	-0.001088207	0.000105201	0.000584535	5.76E-05	0.000486823	0.000524225	-0.000599157	0.000488566	7.44E-05	0.000586416	0.000274886	0.000314831	-5.74E-06	5.13E-05	2.90E-05	0.000152501	-3.36E-05	-0.000214518	7.51E-05	0.000194959	0.000155539	0.000148384	-5.85E-05	-9.57E-05	-0.000215711	-0.000437204	-0.000538055	0.000222092	-0.000177429	0.000110029	0.000103553	0.000161358
WTM_1987_57_S	-0.008782612	0.006538987	-0.001054818	-0.007383792	0.001943325	0.00103906	0.00339102	0.001357585	0.000750144	0.000441079	0.000231549	-0.000253204	-0.000789555	0.001588086	-6.61E-06	0.000609878	-0.000712544	-0.00034561	-0.000271515	-0.000213203	-4.64E-05	8.22E-05	-0.00018507	-0.000974983	-0.000532422	-0.000159229	0.00013684	-0.000257805	-0.000266414	0.000362422	0.000678913	0.000408017	0.000449422	-0.000660911	-7.04E-05	0.000120894	-6.70E-05	-5.46E-05	0.00015005	0.00053331	3.47E-05	-0.000269048	-0.000534929	-0.00018582	-7.62E-05	7.29E-05	0.000255418	7.30E-05	3.94E-05
WTM_1987_66_S	-0.009895037	0.010091015	0.008076063	-0.005469959	0.008071824	0.003761608	0.002192534	-0.001283511	0.00157854	0.000255464	0.003802916	0.00217906	-0.001900824	0.001901689	-0.001528385	-0.000587441	-0.00034337	-0.000915341	0.000747853	-0.000735339	-0.000289951	0.000475494	-0.000892137	0.000346009	-0.000718057	0.000398795	-0.000116766	0.000210975	-0.000798586	-0.000287821	-0.00097573	0.000183644	-0.001616561	-0.000294507	3.80E-05	-0.000153076	0.000350932	0.000470312	0.000214786	-4.47E-05	-0.000676823	0.000182739	0.000270371	0.000339514	-3.53E-05	2.28E-05	-0.000232352	0.000342788	2.48E-05
WTM_1987_7_S	-0.012239866	-0.004536755	0.009410095	-0.005703662	0.006408149	-0.003369217	-0.002973081	0.00013124	-0.002170735	0.002433331	-0.001572477	0.001095729	0.001332799	2.73E-05	-0.000890104	0.001128074	8.97E-05	-6.26E-05	0.000363639	0.000250746	-0.000265721	-0.000158922	0.000187399	-0.0004666	0.000642718	-9.66E-05	0.00021441	-0.000362807	0.000479765	-8.74E-05	0.000914892	4.12E-05	0.000128463	0.000233936	-0.000791997	-0.000335256	-1.50E-05	-4.73E-05	0.000423741	0.000267979	0.0003349	-0.000178405	-0.000313856	0.000429884	-0.000278119	-1.64E-05	0.000133363	-3.81E-05	2.87E-05
WTM_1987_70_S	-0.042919625	-0.013218692	0.009430773	0.000608346	0.005511312	-0.000406703	-0.002776566	0.002257639	0.006781905	-0.000646593	-0.00083078	0.001745266	-0.000114618	-0.001517239	0.000785116	-0.001649982	0.000512506	0.000479627	-0.000214452	0.000785755	0.001144214	-4.32E-05	-0.000479028	-0.001111511	5.23E-05	0.000477344	-0.000186505	-0.000491548	-0.000535082	-0.000377075	-0.000771457	-0.000238076	0.001016463	-5.29E-06	-0.000653071	0.00029973	-0.000284122	0.000453062	-0.000570203	-0.000399954	-0.000230546	0.000106569	0.000174083	9.84E-05	-0.000134325	9.53E-05	-0.000138455	9.13E-05	3.74E-05
WTM_1987_71_S	0.000427917	0.005231036	0.00881507	-0.005140509	0.008094198	-0.003209002	-0.000114422	0.002121215	-0.001727329	0.001828255	0.000143134	-0.000288109	-0.000796902	0.001028461	-0.000248038	0.000673135	-0.000608775	-8.00E-05	0.000964995	0.000914049	-0.00015178	0.000228145	-4.20E-05	0.000434669	-0.000158098	0.000229199	-0.000248246	-0.00041295	-0.000348941	-0.000317027	0.000605635	2.92E-05	3.95E-05	-0.000190299	1.10E-05	-9.29E-05	0.000306518	0.000178712	0.000519005	-0.000158368	4.28E-05	0.000193034	0.000600023	0.000193728	0.000108354	-0.000169136	0.000173731	-0.000133894	2.84E-05
WTM_1987_8_S	-0.004875237	0.000365126	0.005237104	-0.007945797	0.00491717	-0.003539044	-0.000476137	0.002073341	0.000309009	-0.000580114	-0.001131678	-0.000923844	0.001110646	0.001466289	0.001034299	-0.000165711	-0.000426419	-0.000792871	-0.000674666	0.000828047	0.000190801	-8.70E-05	0.000598033	2.54E-06	0.001045853	-3.41E-06	0.000271557	1.02E-05	-7.24E-06	-2.30E-05	-6.15E-05	-0.000177567	-0.000235865	1.95E-05	-0.00063732	-0.000170003	-0.000198199	0.000109687	0.000176533	0.000372309	3.30E-05	-0.000300942	2.22E-05	-8.40E-05	5.99E-05	4.73E-05	-5.07E-05	-0.000126064	-0.000107215
WTM_1987_9_S	-0.012014892	0.001025805	0.006691556	-0.005767439	-0.000585411	0.000421314	0.001466468	0.002457459	0.002626486	0.000244319	0.000479168	-0.003097256	-0.000326785	0.001074622	0.001141911	0.000867042	9.81E-05	0.000285059	-0.000928651	1.25E-05	0.000211975	-0.000957082	0.000598991	-0.000236426	-0.000317242	0.000556479	0.000435536	-0.000280595	-0.000281909	-6.54E-05	-0.000455074	0.000449141	0.000391455	-4.46E-05	-3.76E-06	-0.000310525	-0.000339906	-0.000696395	-0.000382727	-0.000234201	0.000286117	-0.00043368	0.000285552	-0.000251428	-0.000407588	0.000579473	-0.000146482	0.000264968	-0.000417935
WTM_1988_1_1_S	-0.04473015	0.008957819	-0.000504898	0.003869396	-0.007200168	0.000928216	-0.000319422	-0.003807688	0.000905424	-0.001005297	0.002086207	0.001464044	-1.30E-05	0.000956235	0.000175088	-0.001827678	-0.000885229	-0.00058311	-9.11E-05	-0.001040468	-0.000530471	-0.001243943	-0.00022266	-0.000452002	-0.000163463	-0.00010264	-0.000228735	4.32E-05	-0.000617761	-1.46E-05	8.74E-05	6.81E-05	-0.000258663	-0.000730363	-0.000114807	0.00030679	-0.000300425	0.000121269	-0.000246046	-6.96E-05	-0.000460424	0.000152163	0.0001392	-8.26E-05	0.00029214	0.00026123	0.000122217	-7.74E-06	-4.95E-05
WTM_1988_11_S	-0.041966402	0.00747698	0.00484969	-8.54E-05	-0.002267207	-0.002468593	0.001181713	-0.003636452	0.000589228	-0.001245551	0.001129489	-0.000811699	-0.001677207	-0.000705088	-0.00142863	0.000990624	0.000493309	-0.000995158	-0.00041643	-0.000375755	0.000137354	0.000290719	0.000469288	-0.000880811	-2.86E-05	-0.000497836	-0.000296449	0.000571052	-0.000430984	0.000117437	0.000649416	-0.000472635	0.000119719	0.000479583	-0.00023907	0.00050913	7.79E-05	1.00E-05	-7.31E-05	-0.000295372	0.000410091	-0.000452214	-0.000221	-0.000161086	-5.34E-05	-0.000257661	-7.89E-05	5.52E-05	-6.91E-05
WTM_1988_12_S	-0.040513958	0.006716929	0.000881862	0.00080591	-0.005362194	0.000633784	0.002372021	-0.001028812	0.001328724	-0.001862387	0.001304853	-0.000872295	-0.001144102	0.000232646	-0.001748217	0.00046501	0.000977354	-0.000342757	-0.00062392	-6.31E-05	-0.000381721	7.89E-05	0.000397603	0.000199529	0.000288768	-0.000862361	-0.000426954	0.000158326	-0.000355599	0.000377997	-0.000153016	-0.000879401	-7.39E-05	0.000632707	0.000178962	-0.000167445	-9.40E-05	0.000149733	0.000316823	6.37E-05	0.000192664	-3.10E-05	-0.000135486	0.000174868	0.000167408	1.20E-05	-0.000185452	-0.000295022	-0.000238194
WTM_1988_13_S	-0.008760354	0.013851732	-0.002142569	-0.004229121	-0.000435868	0.000991755	-0.001397969	-0.001529092	-0.00195863	0.002994234	0.000156807	0.000346047	-0.000458651	-0.000921055	0.000215522	2.79E-05	-0.0004782	-0.000418705	0.000526048	-0.000488612	-0.000109144	-0.000197468	-1.09E-05	-0.000310344	-1.19E-05	-0.000483381	0.000354063	-0.000365879	-1.24E-05	0.000122745	-0.000495452	-0.000169309	0.000260387	0.000178365	0.000712533	-1.99E-05	9.22E-05	-0.000244548	0.000162231	-0.000145352	0.000413923	-0.000137829	0.000102859	-0.000115757	0.000263854	-0.000572425	0.000124894	2.73E-05	-0.000251992
WTM_1988_16_S	-0.026175376	0.010034636	-0.007671853	0.003165904	-0.003929322	0.002496261	-0.004417557	0.000435253	-0.000538032	-0.001383995	0.002645518	-0.000521306	-0.000342359	-0.000238425	0.000209621	-0.001166534	0.0007012	0.00037448	1.52E-05	-0.000689596	-0.000195684	0.00100302	-0.000430448	4.37E-05	0.000121503	-0.000124469	-0.000539443	0.000397985	0.00024247	0.000258103	-3.83E-05	0.000383767	0.000436111	0.000560893	-0.000841899	-2.80E-05	-0.000172939	0.00012504	-0.000620186	6.70E-06	-0.000224822	9.23E-05	-0.000713675	0.000300935	-0.00010229	0.000270937	-0.000240611	0.00028839	-0.000508559
WTM_1988_17_S	-0.01507786	0.006586531	0.005727723	-0.00925462	-0.000430052	0.001773675	-0.001687214	0.000540553	-0.000653239	-0.000108591	0.001013556	-1.42E-05	9.17E-05	-0.000129921	5.98E-05	-0.000536183	0.000248634	-0.001044811	-0.000793847	-0.00036445	-0.000299628	0.00091581	0.000110385	-0.000142567	-0.00014969	-0.00041856	-0.000194145	0.000623239	0.000562233	-0.000149136	-0.000970692	-0.000444387	-2.27E-05	0.000233992	6.75E-05	-0.000111526	-0.000413025	0.000398345	8.34E-05	0.000281399	0.000144433	0.000291825	-8.12E-05	5.64E-05	0.000335227	5.96E-05	0.000156178	1.95E-05	-0.000225762
WTM_1988_19_S	-0.052025183	0.012507349	-0.003081269	0.000863085	-0.001917022	-0.011144668	0.000551158	-0.010039762	0.003527436	-0.003667104	3.64E-05	-0.002332989	0.000618477	-0.000345732	-0.00018495	-0.00038121	6.74E-05	-0.002230514	-0.000399902	-0.000587165	-0.000776503	5.59E-05	-0.000983441	-0.000322991	0.000330939	0.00100932	0.000340584	-2.99E-05	-6.20E-05	-6.77E-05	1.10E-05	-0.000288548	0.000367377	-0.000349496	-0.000399643	-0.000133776	-3.02E-05	0.00033421	0.000456189	-0.000297053	-2.08E-05	-0.000298176	1.52E-05	0.000261823	3.64E-05	-1.16E-05	-0.000309586	-0.000194571	-0.000332666
WTM_1988_25_S	-0.018294735	-0.003706747	0.006777062	-0.008006063	0.004593056	0.002284427	-0.003873224	0.003316455	-0.000415763	-0.001642772	0.000771431	-0.000305357	7.31E-05	3.98E-06	0.000678444	0.000417223	0.001045178	-5.53E-05	5.18E-05	0.00033772	0.000789819	-0.001169171	0.00022332	-0.000273957	-0.000493934	3.82E-05	0.000624477	0.000315493	-0.000226185	-0.000275499	0.000267003	0.00023134	0.000923016	-0.000209337	7.55E-05	-0.00021092	-9.76E-05	-0.00020926	7.19E-05	0.000143494	-2.19E-05	-9.18E-05	0.000250145	0.000378537	7.43E-05	-5.37E-05	0.000160559	1.84E-05	0.000392656
WTM_1988_26_S	-0.020607761	-0.007021704	0.005253999	-0.013265475	-0.000772875	0.003409795	-0.006863168	0.003626342	0.003889592	-0.002327182	-0.000608512	0.001513503	0.000939386	-0.000518231	0.00087251	-9.56E-05	0.000223918	0.000996212	0.001312373	-0.000297162	2.34E-05	-0.001509442	-0.000499505	0.000231209	0.000684214	0.000468277	-9.30E-05	0.000379431	0.000559827	-0.001066457	-0.001074301	0.000302408	0.000704049	0.000518933	2.53E-05	0.001014829	-0.000662945	-0.000281442	-0.000137769	0.000199468	0.000379837	-0.000403801	8.44E-05	0.00022197	0.000711735	-0.000270886	-0.000590412	-0.000521617	0.000552237
WTM_1988_29_S	-0.033316207	3.55E-05	0.004770021	0.003365486	0.010178651	-0.004744568	-0.003143794	-0.002837076	-0.000727376	0.005588842	0.000723605	-0.003190954	0.000825833	-0.002822242	-0.002089331	0.000205129	0.000449614	0.000985435	-0.001368226	0.001809071	-0.000823953	-0.000455805	7.27E-05	-0.000663236	-8.57E-05	-0.000416112	-0.000126764	0.000182695	-2.72E-06	0.001014811	3.53E-05	0.000466481	0.000274957	0.000419704	-0.000365169	0.000485062	-0.000178871	3.69E-05	-0.000150779	2.88E-07	0.000212732	-0.000199449	0.000479653	0.000246159	-0.000572735	0.000102097	-0.000109114	3.62E-06	-0.00048643
WTM_1988_30_S	-0.022214549	-0.002149813	-0.004324781	-0.003568081	0.009202014	-0.003030627	0.000454479	0.000216179	0.006773996	0.001355752	-0.003108957	0.000513381	0.001313917	-0.001772836	-0.002008677	-0.002267447	0.000100271	-0.000924957	-2.55E-05	0.000414916	0.000401745	0.000904113	-0.001698353	0.000190839	0.00060566	-0.000786579	0.000618997	0.000583647	-0.00032001	-0.000152931	0.000397385	-0.001286082	0.000805419	0.000239686	0.00012776	-0.000948393	-0.000201738	2.20E-05	0.000370074	0.000243999	0.000215291	0.000322358	0.000370435	0.000183164	-0.000639547	0.000366638	-2.00E-05	0.000168562	0.000352965
WTM_1988_31_S	-0.020961025	-0.002437973	0.002813305	0.004854127	0.009046729	7.88E-06	-0.004096865	0.001022914	0.001922198	0.00199321	0.003078258	-0.001714533	-0.001436798	0.000394699	0.001310613	0.001198827	-0.000154392	0.000623647	0.000424418	0.000478695	-0.000145732	0.001038458	-8.23E-05	0.000143349	0.000584951	-0.000599031	0.000562402	-0.000207458	-0.001124971	-0.000355716	5.37E-05	0.000421556	0.000144223	0.00049327	0.000117385	3.54E-05	-0.000552938	-0.000511811	-0.000439487	0.000337523	-0.000496733	-6.75E-05	-2.78E-05	-0.000625051	-9.55E-05	-2.69E-05	-7.91E-05	0.000148851	-0.000248184
WTM_1988_33_S	-0.02855667	-0.011572028	0.017470311	-0.017527463	-0.001555641	-0.001335425	0.001131382	-0.004227271	-0.001195542	0.003099581	-0.000598284	0.000548182	0.000850477	-0.000906316	-3.34E-05	0.001100053	-0.000817197	-1.58E-05	0.000291256	-0.000515103	0.000471188	-0.00035674	-8.43E-05	-0.000712777	-0.000498319	0.000122606	0.001056535	0.00022964	-5.76E-05	0.000298519	6.68E-05	-8.68E-05	0.000405874	0.00037334	0.000353316	0.00032351	-0.000117396	-0.000131304	2.43E-05	-4.99E-05	-0.00048404	0.000520153	0.000352458	5.92E-05	-0.00016803	-0.000165972	-0.000146115	4.18E-05	0.000376948
WTM_1988_35_S	-0.026891569	0.001231552	0.011969024	-0.005597882	-0.001021422	0.003374443	0.002419609	0.000778085	-0.000295507	-0.000141155	-0.00131874	-0.000461246	-0.00081819	-0.00051707	-0.000845335	0.000786634	0.001017442	-4.24E-05	-0.000586861	-0.000814101	6.86E-05	-0.00038383	0.000494749	0.000922469	-0.000257496	-4.23E-05	-0.000135458	0.000967788	0.000162079	-6.54E-05	9.88E-05	0.000242942	-0.000102876	0.000545591	0.00045228	-0.000371982	0.000361051	0.000195725	0.000310656	5.75E-05	-0.00020092	0.000332192	9.99E-05	-5.87E-05	0.000298062	0.000510263	-0.000150046	-5.45E-05	0.000254266
WTM_1988_36_S	-0.012110715	0.013229588	0.001023988	-0.006828635	-0.00045624	0.00448345	0.00439848	-0.00199807	-0.001959032	0.000470456	-0.001820941	-0.001706759	0.002965063	-0.000200577	-0.000655966	0.000569492	-4.49E-05	0.000357241	0.000106155	-0.000430504	-0.000123255	-5.98E-05	-0.000795941	0.001791756	-0.000301339	0.000344305	-0.000528698	0.000350593	-0.000181504	0.000263279	-0.000361532	0.000396415	-4.67E-06	0.000274551	0.000228337	-0.000253353	0.000212398	-0.000108524	8.66E-05	-6.12E-05	0.000181973	-0.000196259	-0.000173356	0.000107379	-0.000154543	-0.000232396	-1.78E-06	6.64E-05	-0.000370592
WTM_1988_37_S	-0.020590976	0.006419764	-0.00265523	-0.006559721	-0.003556632	0.004411909	0.000431758	0.002175124	-0.001762534	-0.004011688	0.000378451	-0.000874957	0.001563793	0.000548456	0.000860083	-0.000139935	0.001172084	0.000432173	4.77E-05	-0.001978797	1.48E-05	0.000145576	-0.000417506	0.000327229	0.000297888	-0.000137349	0.000127776	0.000290546	0.000377915	-0.000241999	6.00E-06	0.000136228	0.000270964	-0.000231086	-0.000277884	-0.000144363	0.000230196	-0.000215695	0.000235166	0.000126983	0.000406044	-2.83E-05	-1.65E-06	-8.92E-05	-0.000260554	2.68E-05	0.00012559	-0.000164665	-0.000237143
WTM_1988_38_1_S	-0.028066008	0.013219572	-0.003872253	0.005557006	-0.004771714	0.001329061	0.000267976	-0.001065807	0.000347616	0.000296139	-0.002445636	-0.000450718	5.85E-05	0.001142295	-0.000883039	-0.000402213	0.00072861	0.000224099	0.000817688	-0.000494437	-0.000902441	0.000808161	0.000604384	0.000291523	0.000108386	-0.000167705	0.000659781	-0.000197069	-0.000272607	-0.000424439	0.00029988	6.22E-05	-9.36E-05	-0.000338439	-0.000164589	3.78E-05	5.93E-05	-0.000685933	0.000547358	1.50E-05	0.000264064	0.00014299	0.000323586	0.000399952	0.000522306	-0.000112395	9.61E-05	-5.13E-05	-0.000153976
WTM_1988_40_S	-0.032443015	0.010158044	0.002945755	0.00035902	-0.005013144	-0.001027215	0.000666463	6.42E-05	-0.001228047	-0.000432261	0.000774357	-9.73E-05	-0.00033813	-0.000475146	-0.000174251	0.000900897	0.001062051	-0.001211603	0.000324946	-0.000335956	0.000178197	0.000176272	-0.000473968	-0.000192307	4.08E-05	-0.000434979	-9.48E-05	0.000290594	0.000810995	0.000494842	-0.000103285	-0.000434935	-0.000115439	0.000275153	-6.74E-06	0.000131928	-0.000646617	0.000132892	6.52E-05	-0.000185302	-1.50E-05	0.000275656	-0.000570785	0.000530242	0.000475	2.10E-05	0.000170486	0.000300728	-0.000400005
WTM_1988_41_S	-0.044211372	0.003954635	0.003645523	0.00280829	-0.004307848	0.000479344	-0.001981045	-0.005429502	-3.46E-05	0.000649973	-0.000141159	0.002299333	-0.000520998	0.000979584	0.000778097	0.000646008	-0.000413921	2.80E-05	0.0002261	0.000972448	0.000812009	-3.68E-06	-0.000356744	-6.01E-05	-0.000558757	0.000136172	0.000373453	0.000151236	-0.000209936	-0.000443445	5.03E-05	-0.000500655	0.000445107	0.000237288	9.17E-05	7.78E-05	-0.000451629	0.000251918	-0.000204449	-4.98E-05	0.000127397	0.000261686	0.000112292	0.000122017	-0.000137109	-2.43E-05	0.000127978	0.000233138	-0.000168391
WTM_1988_42_S	-0.034952986	0.009336324	-0.004638579	0.001412862	-0.005455794	0.001449214	0.00323734	-0.000831522	-0.00011895	0.000675288	-0.00117136	0.000882643	0.002090361	0.00063528	0.000855981	0.000637783	0.000209648	5.89E-05	-2.23E-05	0.000551573	-0.00010954	-0.000442528	0.000329613	0.000230744	-0.000997137	6.91E-05	0.00062364	0.000440486	-0.00039284	7.51E-05	0.00067856	-0.000910776	-0.000533273	0.000560468	0.000264584	0.000537082	-0.000374638	-4.01E-05	0.000304687	-0.000405008	-0.000316185	-8.67E-05	8.57E-05	-4.12E-05	-0.000270569	-7.24E-05	-0.000192374	-0.000178721	3.49E-05
WTM_1988_43_S	-0.027226744	0.012909003	0.002275223	0.001189711	-0.003202005	0.000443093	-0.000534923	-0.000641329	0.001078772	-0.000854479	-0.001340637	-0.000770944	0.001813042	-0.00012248	0.000495936	0.000809797	-0.000568441	-0.000425201	0.001050327	0.000310139	-0.000648047	0.000503179	-0.000233293	0.000388794	-5.61E-05	-0.000357421	0.000564204	-3.57E-05	0.00070665	2.35E-05	-0.000442718	-8.92E-05	-5.03E-05	0.000388931	-4.21E-05	-0.000572415	-0.000356476	2.59E-05	-0.000140708	-0.000165157	-4.60E-05	8.02E-06	0.000133827	-1.15E-05	0.000173785	-1.54E-05	-0.000372191	0.000317926	-0.000278119
WTM_1988_47_S	-0.026856823	-0.009142535	0.004724432	0.00681183	-0.007706706	-0.006401166	0.00068993	-0.001479801	0.000963287	-0.002119546	0.001386242	0.001511203	-0.001049169	0.002126051	-0.000335089	0.000150516	-0.001034299	0.000260854	0.000322405	0.000507216	0.000595133	-0.000126746	-0.000638729	0.000521603	-0.00089933	-0.000675756	6.26E-05	-0.000526212	-0.000581029	-1.11E-05	-0.000271791	0.000190428	0.000334495	0.000220328	0.000354891	-0.000339152	0.000661346	-0.000739736	-0.000599771	-0.000276798	5.82E-06	-0.000894154	-0.00045564	-0.00035445	4.27E-05	0.000407255	0.00012651	0.00019488	0.000396964
WTM_1988_48_S	0.003005972	-0.01167786	0.013059266	-0.000400074	-0.000864617	-0.004064458	0.000230237	0.000377583	-0.003839534	0.00235595	0.000168688	0.00120504	-0.000122437	0.000129956	-0.001414332	0.001315948	-8.60E-05	0.001297608	0.001661817	0.000815272	0.000101765	0.001034842	0.000222639	-1.43E-05	0.000560469	0.000460949	-0.000942046	0.000424764	0.000123749	8.06E-05	0.000335696	-7.53E-05	0.000112599	0.000258861	-0.00035175	-5.74E-05	3.81E-05	-0.000149015	-0.000330242	-0.000250261	-0.000160351	0.000122956	-0.000329378	-6.60E-05	-0.000195593	-2.80E-05	-1.49E-05	0.000203025	4.83E-05
WTM_1988_54_S	-0.030080939	0.002019337	0.004210066	0.000414252	0.000656532	0.005777039	0.0023431	0.006577467	0.000158206	-0.001645708	0.002063797	-0.002927423	0.00063906	-8.62E-05	-0.001674197	-0.001520571	-0.00072679	0.00130831	-0.001414207	0.001214512	0.000733459	-0.000193638	0.000451245	0.000311782	0.000462947	-0.000965634	-0.000248541	0.000307491	0.000375082	-0.000422594	-8.00E-05	0.000647646	-0.000496496	-5.84E-05	0.000235613	3.54E-05	0.000297987	5.75E-06	-2.96E-05	-2.73E-05	-0.000488116	-6.57E-05	-0.000171084	0.000207547	3.08E-05	0.000344047	6.07E-05	-8.05E-05	-2.72E-05
WTM_1988_55_S	-0.006717914	0.013535753	-0.011753613	0.016475522	0.000998975	-0.001080744	-0.000919321	0.004841087	-0.002779482	0.004158678	0.000129384	0.001081152	0.00083079	0.000451569	-0.000187684	8.26E-05	0.000786592	-0.000271836	0.000797749	0.000446606	-0.000193922	-0.000196703	-4.18E-05	-0.001009546	0.000538146	-0.000359559	0.000187316	-0.000361338	0.000286186	-0.000123618	0.000299724	4.94E-05	0.000440162	0.00019423	6.38E-05	-0.000260334	-8.71E-05	-9.34E-05	-0.000259312	0.000136462	-3.94E-05	-2.70E-05	-0.000309737	-0.000112991	0.000269084	-0.000151673	0.000233681	-8.03E-05	1.64E-05
WTM_1988_57_S	-0.05056411	0.005102511	-0.001808286	0.012622567	-0.005178635	-0.006337324	-0.002030694	0.002527717	0.000963674	-0.001026804	0.001080325	-0.001780098	-0.000335617	-0.000885835	-0.000351955	0.000883171	0.00132625	-0.002007084	-2.34E-05	-0.001183542	-0.001259426	-0.000359037	-0.001375765	-0.000817725	0.000339021	-8.19E-05	4.59E-05	-0.000478802	-0.000224331	0.000494872	0.000299854	0.000470269	0.000182987	-1.24E-05	-0.000221462	3.83E-05	0.000119383	-0.000455094	-7.81E-05	-0.000392878	-0.000209746	0.000293445	-0.000348981	-0.000108094	0.000167191	0.000417188	-7.40E-05	-6.40E-05	4.21E-05
WTM_1988_58_S	-0.055974745	0.004511311	-0.005332425	0.015374726	-0.006467467	-0.006182083	-5.86E-05	-0.001975764	0.001216328	-0.001835041	0.000448446	-0.001432214	0.000366834	0.000824534	-0.000796727	-0.001207444	0.001468329	-0.001744693	0.000478285	-0.000822999	-0.000805453	4.78E-05	-0.001297686	-0.000115196	0.000263016	-0.000350448	0.000297169	-0.000498466	-0.000375619	0.000605735	0.000162928	0.000862381	-9.58E-06	0.00018177	0.000206498	0.000541285	0.000205873	-6.43E-05	-5.56E-05	-0.000167682	2.07E-05	-0.000435151	-7.56E-05	-5.82E-05	8.32E-05	-0.000276608	0.000149793	-2.22E-05	0.000332373
WTM_1988_60_S	0.013653034	-0.03805273	0.025820649	0.007930993	-0.004942531	-0.000253157	-0.000150182	0.000386076	-0.001869384	0.003037066	0.002033517	-0.001852153	0.000558682	-0.00155087	-0.001954665	8.13E-05	0.000624119	-1.12E-05	0.000601873	-0.001421899	0.000431742	0.000330038	-0.000510766	0.000496991	0.000153617	-9.93E-05	-0.000436364	-0.000247761	0.000187308	2.01E-05	0.000269132	0.000151036	-8.65E-05	-0.0004819	-0.000385497	-0.000169148	-3.82E-05	-0.000324594	8.30E-06	0.000221362	2.66E-05	9.66E-05	-0.000163389	1.24E-05	-6.07E-05	-0.000298896	-2.28E-05	-0.000192588	-8.17E-05
WTM_1988_61_S	0.054758658	-0.002628328	0.004853612	-0.002277688	-0.001530848	-0.00461607	0.000432418	-0.000862736	0.000788509	-0.000964122	-0.000166034	-0.0014156	-0.00062283	-0.000596888	0.000161198	-7.44E-06	-0.000275136	0.000204211	8.38E-05	-0.000316854	-0.000368516	-0.000532585	0.00069895	-0.000608064	7.56E-05	0.00013741	0.000527507	0.000100916	-6.33E-05	0.000604579	-5.13E-05	7.13E-05	-0.000458183	-0.000142612	-0.000140064	0.000136773	-1.92E-05	7.66E-05	-0.00018773	-0.000267615	0.000383144	0.000505271	0.000146532	-7.85E-05	-1.54E-05	-6.30E-05	9.50E-05	-0.000114823	6.34E-05
WTM_1988_69_S	-0.051125692	0.004151906	0.006990592	0.005831426	-0.007272899	0.001619211	-0.000593941	-0.005167007	-0.000705434	0.000207311	0.000218779	0.002345526	0.000309908	0.000588719	0.000378701	0.000823077	-0.00068882	-9.58E-05	0.001414743	0.000401704	0.00015728	0.001065296	-0.000644867	0.000223293	-6.88E-05	0.00025153	0.000139134	-4.82E-05	-1.12E-05	-0.000334969	6.75E-05	0.000324023	-0.000429448	-0.000173166	-0.000404514	0.000306118	-0.000186318	-0.000383911	-0.000159228	-0.000406808	0.000179076	0.000108723	-0.000240554	-0.000266447	-0.000358627	-0.000111703	0.000177026	0.000227946	0.000107374
WTM_1988_73_S	-0.036011705	0.00895456	0.004581019	0.004052551	-0.002909878	-0.000496675	-0.006102074	-0.004929268	0.003681944	0.000844288	0.003244011	-0.000909931	-0.002345101	0.00019546	0.001733334	0.000872674	-0.000892848	-0.000939235	-0.000152692	-0.000989638	-0.000767811	0.000994053	-0.000540582	0.000111428	0.000249925	0.001077784	-7.78E-05	0.000703213	0.00071166	-0.000837055	-9.25E-05	-0.000424607	-3.71E-05	2.63E-05	-0.000493159	-0.000513383	0.000109923	8.01E-05	-0.000196154	-0.000660289	-0.000140387	-8.98E-05	0.00011604	0.000401528	-0.000200191	0.000173751	-0.00032108	-0.00033628	-0.000169707
WTM_1988_8_S	-0.042894502	0.007028801	0.002583558	0.005415369	-0.004697983	-0.001975488	-0.001188026	-0.000466315	0.001904569	-0.000973879	0.000659014	5.80E-05	-0.002613416	-0.002082274	-0.000890015	0.001515805	-0.000903741	-0.000580388	0.00083691	-0.000543569	-0.000951462	-0.000354827	-0.000158797	-0.000842742	0.000164129	-0.000418997	7.35E-05	0.000512645	-0.000204176	-1.61E-05	-7.82E-05	-0.000137725	0.000382344	-0.000121411	0.000146969	7.29E-05	0.000130186	0.00019235	-0.000207739	-0.000207035	-2.88E-05	8.74E-05	-0.000293043	-0.000128143	0.000202067	-1.18E-05	-0.0002697	0.000160242	-0.000176773
WTM_1988_9_S	-0.043184988	0.004711476	0.003013325	-0.001516018	-0.004964062	-0.001503745	0.001749735	-0.001694417	0.00304624	-0.003431475	0.001515079	-0.003361059	-0.002756252	0.000840064	-0.0004692	0.000512878	0.000641929	-0.000972069	-0.00021966	-0.000646717	0.000587919	0.000546536	-0.000429388	0.000138609	0.000330185	0.000122027	-0.000537902	0.000634434	0.000130169	-0.000223655	0.000418731	0.000909489	0.000134681	-0.000157646	-0.000486399	0.000494445	0.000130169	-0.000466346	1.85E-05	0.000147638	-0.000306557	0.000279699	-0.000562494	-0.000178482	-0.000322243	-0.000115404	0.000238774	0.000185325	-0.00013642
WTM_1989_1_1_S	0.087429974	0.008130937	-0.005855425	0.000129328	0.000515261	-0.001477819	-0.00210476	-0.002879929	-0.001140058	0.001842444	-0.00060045	0.000677613	-0.001832747	-7.18E-05	-1.18E-05	0.000473548	0.000163987	-0.000313786	-0.000224488	8.06E-05	0.000604621	-0.000419507	-0.000587144	-0.000383748	0.000835587	-7.84E-05	-0.000851535	0.000288353	-0.000218258	0.000151659	-0.000216703	2.77E-05	0.000199842	0.000163183	0.000131605	-0.000211836	0.000223369	-0.000226295	-8.64E-06	-0.00018815	-0.000158754	-0.000128042	-2.70E-06	0.000212087	-0.000135578	0.000158875	5.79E-05	0.00020509	-5.73E-05
WTM_1994_102_S	-0.021609441	0.014150838	-0.005378745	0.003166216	0.003449704	0.005030572	0.001209926	-0.002145811	-0.000868588	0.000430597	0.002251457	0.003243573	0.00018628	0.0013511	-0.001297223	-0.002212306	6.58E-05	0.000714375	-0.002005324	-0.001674973	-0.000860346	0.000431793	0.00019579	-0.001122502	0.001113232	0.000624692	-0.000798185	-0.001081458	-0.000449791	0.000182726	-0.000879882	-0.000191895	-0.000715371	-0.00016198	-0.000334224	-0.000112798	-0.000105495	9.59E-05	0.00070126	0.00017573	-0.000214698	5.70E-05	0.000465188	4.65E-06	0.000543326	0.000484846	-6.35E-05	0.000197767	-0.000206444
WTM_1994_157_S	-0.038797695	0.008415654	0.000225539	0.000538646	-0.000835341	-0.00129697	-0.002513982	-0.005674657	0.000518176	-0.001670994	-0.001923586	-0.001362547	0.000931804	-0.000501104	0.00041743	0.001009182	0.000884799	-0.000527548	0.000145812	-0.000488724	-0.000702239	0.000522099	-0.000124942	-0.00063332	0.000796031	-4.18E-05	6.18E-05	-0.00012001	-8.52E-05	-0.000265057	0.000392751	0.000172125	0.000106381	0.000401662	0.000182847	-4.73E-05	-0.000359232	9.83E-05	-0.000267946	7.28E-05	9.47E-05	0.000232766	0.000188315	7.18E-05	9.82E-05	-0.000265321	8.63E-05	0.00038109	6.36E-05
WTM_1994_159_S	-0.023717821	-0.004554392	0.005191113	-0.006608477	-0.002283145	0.00266286	0.001510201	0.006111843	0.000665434	-0.001578483	0.000332496	0.000356964	-0.001753233	-0.000962663	-0.00169696	-0.000213917	0.000618531	-0.000655205	-0.001038218	-0.000244452	0.00048538	0.000629241	0.000527388	0.000157448	-0.000950472	0.000120718	0.000179167	4.33E-05	-8.71E-05	-0.000163159	0.000226233	3.88E-06	-0.000148438	-0.000248459	0.000377543	-0.000392337	0.000337804	0.000180722	-0.000391985	-0.000381916	-0.000148173	0.000351685	0.000265933	8.80E-05	2.89E-05	9.06E-05	-0.000185011	-3.88E-05	-6.73E-05
WTM_1994_161_1_S	0.102900369	-0.008469557	0.006153305	0.009756931	1.06E-05	0.003981302	-0.00177528	-0.002347249	0.001940549	0.002103069	-0.000876975	-0.003282123	-0.001484166	0.002053167	-0.000388204	0.000994065	-0.001096984	-0.002457488	-0.001036333	0.000526814	-0.001329746	0.000481643	0.000916912	-0.000344275	0.000237577	0.000500855	-0.000304594	-8.97E-05	-0.000448113	-0.000240401	1.97E-05	-0.001463113	0.000141789	0.000127482	0.000524474	-0.000369427	0.000194496	-0.000100435	7.62E-05	-0.000506729	0.000592271	-6.30E-05	-3.47E-05	0.000130923	-4.52E-06	8.05E-05	-0.000595027	-0.000115652	-0.000486607
WTM_1994_164_S	-0.032365874	0.014934653	0.006013774	0.001666312	-0.000377817	0.00083775	5.58E-06	-0.005034034	-0.002718951	0.002162665	0.001044417	8.88E-05	0.000900664	-0.000948413	0.000378821	-0.000677338	0.001378842	0.000331679	0.000665576	0.000531815	-0.000366582	-8.58E-05	0.000402295	-0.000225301	0.000114206	7.01E-05	-0.000171008	-3.81E-05	0.000547458	0.000304314	6.98E-05	-0.000376188	-0.000722568	0.000112519	0.000254873	2.44E-05	-0.000179712	0.000188811	0.000554005	0.000306121	-0.000147768	0.000430608	0.000178551	3.03E-05	6.32E-05	0.00031557	-0.000412711	-0.000220357	7.40E-08
WTM_1994_165_1_S	-0.037830579	0.008017272	0.001921781	0.000503366	-0.00536826	0.00286865	6.48E-05	-0.004208994	-0.000565328	0.001243809	0.001889523	0.000646745	-7.61E-05	0.000134823	-0.000931409	-0.001137111	-0.000676085	0.000734841	0.000726798	8.94E-05	-0.000381546	0.000189261	0.00021482	0.000162623	0.000352999	0.000136454	-1.23E-05	-0.000159026	-1.70E-05	0.000210563	0.00028949	-0.000317002	-9.14E-05	-3.91E-05	-0.000402909	4.22E-05	-0.000176784	0.000221909	0.000338353	-0.000335222	-0.000331095	3.33E-05	0.000111385	0.000236067	0.000136863	0.000167369	0.000152079	0.000119298	-9.84E-05
WTM_1994_166_1_S	-0.025126968	0.007990225	-0.002737478	3.28E-05	-0.003099274	8.87E-05	-0.000327322	0.000469161	-0.001288051	0.000918143	-0.001033828	0.000148406	-7.47E-05	0.000241995	0.000145317	0.00125344	-0.000307242	0.000398421	0.001231136	0.000722727	0.000506271	0.000301272	-0.000457375	1.82E-05	-0.000223948	0.000351865	-0.000421651	-0.000579137	-0.00011054	0.000238901	0.000279797	0.000165023	0.000612669	-0.000130879	-0.000630013	-2.49E-05	0.000233387	8.26E-05	-0.000960255	0.000336943	0.000317638	-0.000360245	-4.14E-05	-8.46E-05	-2.20E-05	-0.000246075	4.22E-05	0.000125367	0.000215773
WTM_1994_170_S	-0.026174045	0.010794829	0.007818997	-0.003775022	0.000832863	0.003980602	0.000511419	-0.002425791	-9.78E-05	-0.000894398	-0.000539153	-0.00064168	-0.000532147	-0.000340704	-0.001283482	0.000508084	-0.000215845	0.000892451	-0.00035774	-0.000240061	-0.000738105	0.001128395	-0.000258575	0.000698562	0.000187085	-0.000424113	-0.000209075	0.000197168	-0.000451057	-9.65E-05	-0.000742527	0.000136778	1.08E-05	-2.51E-05	-0.000163661	2.16E-05	0.000319017	0.000112169	0.00018393	0.000332146	0.000725692	-5.55E-05	-3.14E-05	0.000228596	0.000210201	0.000562265	0.000289291	-0.000144597	0.000306309
WTM_1994_192_S	-0.014224818	0.011270618	-0.000117762	-0.007579192	-0.000786549	0.001613592	-0.000953972	-0.001859565	-0.000892981	0.002050937	-0.000414465	-0.001547265	-0.000726122	0.000855642	0.000696111	-0.000698275	6.98E-05	0.000262881	8.68E-05	-0.0011733	3.14E-05	-0.001335599	0.000258222	0.000370444	-0.000345957	-0.000162325	0.000650162	0.000162334	-0.000175767	0.000774822	-0.000242537	-0.000770003	0.00065367	-0.00048068	0.000555648	0.000704898	-7.17E-05	0.00045354	-0.000496293	0.000296881	-0.000126813	0.000118618	8.12E-05	0.000125318	-0.000293853	-9.47E-05	0.000233672	2.32E-05	-0.000118177
WTM_1994_208_1_S	-0.032939725	0.005334581	-0.001665544	0.001649837	-0.005374286	0.000663963	0.000337184	0.001001536	-4.32E-05	-0.000782514	-0.00117081	0.00026983	-0.001089859	0.000160349	0.000206683	0.00029915	0.000368623	0.000221617	-0.000275172	0.000482229	0.000962579	7.87E-05	0.000150034	-0.000260165	0.000101878	-0.000181749	0.000479039	0.000217995	-0.000387773	-3.68E-05	2.74E-06	0.000234919	2.04E-05	0.000219403	-0.000474283	0.000445439	7.55E-05	-7.75E-05	-0.000264535	-0.000161545	0.000283276	-4.68E-05	-0.000114001	-0.000231958	0.00019106	-0.000244191	0.000364817	9.98E-06	2.67E-05
WTM_1994_209_1_S	-0.02750239	0.014184662	-0.005559612	0.00510371	-0.002935974	0.001374821	-0.002514597	-0.000146578	0.000196003	0.000496656	0.000646568	-0.001348255	-0.002098149	0.000327156	-0.000547198	-0.000451095	0.000394135	0.000308447	0.001436674	-0.000955185	-6.16E-05	-0.000279033	-0.000281693	-4.66E-05	-0.000126082	-5.83E-05	-0.000153887	9.29E-05	-0.000131342	0.000597056	-0.000480723	0.000392465	-0.000106484	-0.000159815	-0.00016519	3.18E-05	0.000128154	-0.000105991	-0.000240685	-0.000347829	-0.000219659	4.79E-05	-0.000151845	-0.000380422	-0.000140275	7.49E-05	0.000128784	0.00010583	0.000319574
WTM_1994_211_S	-0.037519725	-0.022622954	-0.022409482	-0.003953648	-0.001485993	0.005475059	0.00227919	0.007003772	-0.001045313	-0.003354879	0.002867166	0.000313544	-0.000650151	-0.000402255	-0.00026534	-0.000163841	0.001569643	0.00042198	8.46E-05	-0.001030762	0.001187627	0.000480924	0.000142684	-0.000665648	0.000359495	0.000219025	-0.000433405	0.000775259	0.00012391	-0.000558579	-0.000171943	-0.000396462	-0.000461732	0.000223945	0.000135077	-0.000199004	0.000453666	0.000166069	-0.000202289	0.000282029	-0.000524177	-0.000223207	-0.000183775	-4.84E-06	-0.000435085	0.000223735	1.70E-05	8.80E-05	0.000269647
WTM_1994_84_1_S	-0.009507736	0.008571454	0.004844223	-0.000164868	0.003746867	0.000906318	-0.002162237	0.002711439	0.000710902	0.000992336	0.000626992	1.32E-06	-0.000125261	0.000305133	0.000566503	-0.000764473	-0.00194885	-0.000413513	-0.000513442	0.000113168	-0.00077301	-0.001010229	-0.000699831	0.000167662	-0.000466888	0.000485295	0.000100118	-2.55E-05	0.000979183	0.000268644	0.000512974	0.000347974	0.000120503	0.000260979	0.000385276	-0.000238402	-0.000329297	-0.000394224	0.000457239	0.000277461	-0.000252154	2.29E-05	4.70E-05	-0.000190847	-0.000211066	9.55E-05	0.000432304	0.000132298	-6.26E-05
WTM_1994_84_2_S	-0.033428727	-0.002673081	0.012896088	-0.00556979	-0.002073496	0.001923946	0.003390297	-0.000886957	0.001774911	-0.000335731	0.000842193	0.000957605	0.000678891	-0.000183861	0.001208793	0.000814668	-0.000157218	0.000403176	-0.000737629	1.32E-05	-0.000623206	-3.30E-05	0.000168735	0.000494323	0.000312121	0.000377009	5.41E-05	0.000609837	0.000105718	0.000128578	0.000197693	4.18E-05	0.000537142	-6.67E-05	0.000158494	-0.000294764	-0.000417945	0.000270097	0.000257184	-3.33E-05	-0.00053164	0.000116399	-0.000172285	-0.000222695	-0.000105783	-1.31E-05	-7.92E-05	-0.00010779	1.77E-05
WTM_1994_84_3_S	-0.025127901	-0.005303192	0.012557538	-0.004807036	0.004684215	0.000731299	0.003015911	0.001752374	-0.000800348	0.001583572	0.001951315	-0.00060591	-0.000661269	0.000854535	-0.002208195	-0.000645756	-0.000520233	-0.000466871	-0.000990823	-0.000247543	-0.001354987	-0.000309364	-0.000275	0.000525506	-0.000258957	0.000103869	0.000183354	-8.49E-05	0.000427638	-0.000164064	-0.000182412	2.14E-05	9.62E-05	7.37E-05	0.000485348	-0.000271282	-4.96E-05	0.000286327	2.15E-05	7.26E-05	-2.91E-05	8.14E-05	6.68E-05	6.10E-05	0.00050734	0.000330648	7.04E-05	0.000212449	5.61E-05
WTM_1995_106_S	-0.03806565	-0.017593125	0.011441176	-0.005490976	0.00340892	0.001055882	0.00115111	0.003510998	0.005162189	-0.002087943	-0.002039912	0.000872483	0.000587126	-0.001109961	-0.000272626	-0.000565736	0.001103648	0.000902193	0.00064603	0.000353922	0.000216079	-0.000394232	-0.000292142	1.87E-05	-0.000192918	0.000127531	-0.000977703	-4.88E-05	-0.000751149	-0.000231328	0.000137425	-0.000310192	0.000305041	5.53E-05	0.000245742	-9.57E-05	-0.001013687	0.000239115	-0.000208485	-0.000279788	0.000164426	-0.000290135	-0.000411285	-3.91E-05	-0.000248835	0.000305354	0.000253882	-2.90E-05	3.82E-05
WTM_1995_108_S	-0.011620447	0.007705227	5.60E-05	-0.004656015	-0.0001708	0.001099692	0.001355025	-4.19E-05	-0.001946132	0.002240774	-0.001525874	0.001382588	-0.00129264	-0.001261464	0.000423445	0.000811941	-0.000547434	0.000360692	-8.56E-05	1.26E-05	0.000149679	0.000154034	-7.48E-06	-8.15E-05	-0.000266097	7.20E-05	0.000434223	-0.000351735	-0.000478698	-3.42E-05	0.000204235	-2.00E-05	-1.43E-05	0.000171541	0.000303469	0.00038518	3.59E-05	6.47E-05	7.01E-05	-0.000168273	-0.000217467	-0.000130219	-4.34E-05	-0.000244279	0.00028526	-0.000264474	-5.72E-05	6.64E-05	2.39E-05
WTM_1995_109_S	-0.030242097	0.008563885	0.00285845	0.002964201	-0.00298647	0.003466516	-0.005639205	0.003153104	0.000275737	-0.002481238	0.002422131	0.000874928	-0.000441317	-0.001220608	0.000698092	-0.000306165	0.00016254	-0.00010119	0.000738511	-0.000811084	-0.000137194	-0.00049393	-0.000227404	-0.000338615	0.000492394	0.000194013	0.000474892	0.000628458	0.000201931	-0.000318197	-0.000197651	-0.000339943	-8.53E-05	-1.75E-05	-0.000489982	5.66E-05	0.000626916	-0.000348884	1.24E-05	-1.57E-05	9.68E-05	0.000815454	-0.000248672	5.18E-05	6.59E-05	6.29E-05	5.05E-05	-0.000104736	0.000171957
WTM_1995_112_S	-0.031776975	0.000236365	0.004914481	-0.00826758	-0.005984672	0.003480549	0.001105049	-0.001807693	-0.000223169	-0.001442954	0.000435576	0.000609469	0.000371924	-0.001583438	-7.90E-05	0.001305368	-0.000698641	0.000355596	0.00089404	-0.000317109	3.24E-05	0.000227324	0.000178908	6.66E-05	-0.000463763	0.000738262	-0.000696501	0.000401507	-0.000192845	-0.000109452	0.00012239	0.00048307	0.000540589	-0.000584144	-0.000128005	0.000239994	-0.000355693	0.000375241	-0.000229051	6.48E-05	0.000152722	-0.000145977	-0.000164795	-0.000157448	-0.000217733	-2.44E-05	0.000316421	0.00024413	-3.41E-05
WTM_1995_118_S	-0.03332567	0.012274491	-0.004348366	0.005977928	-0.006062558	0.000517525	0.001669784	0.001218766	4.24E-05	-0.002061165	-0.000553424	0.000665849	0.001340317	0.000472682	-0.000500085	0.001038108	0.000714097	-0.000463343	0.000360901	-0.00028991	-0.000905397	3.57E-07	-5.78E-05	0.000545202	-0.000151428	0.000522496	0.000167095	0.000479419	-0.000114773	0.000725621	0.0003409	-8.85E-05	-0.000561084	3.50E-06	-0.000220972	-2.20E-05	0.000115938	4.23E-05	-0.000457533	-0.000409341	0.000601377	0.000383005	-4.86E-05	0.00025102	-7.67E-05	-0.000292422	0.000262668	0.000280095	5.69E-05
WTM_1995_129_S	-0.034385309	-0.013447757	0.010849107	0.012028734	-0.003985704	-0.004553127	-0.001468288	0.007933101	-0.000695	0.001856136	-0.000954469	0.001018354	-0.000228145	0.001873101	-0.000902859	0.000409265	0.000277915	-5.08E-05	0.000508248	-0.000830506	-0.000626056	0.000997551	0.000434622	0.000572373	0.000418585	-0.00122242	-0.00012898	0.0010996	-9.18E-05	-0.000306515	-0.000311563	3.31E-05	2.05E-05	0.000786287	-0.000136517	-5.24E-05	0.000108134	-0.000233293	4.34E-05	0.000353377	4.60E-05	-0.000174781	0.000205742	-0.000277514	-0.000257575	-0.00020066	0.0002897	-1.22E-05	-0.000315702
WTM_1995_130_S	-0.034527515	-0.008155383	-0.007504411	0.019698634	0.000510426	-0.003341129	-0.000568269	0.006167888	-0.001477846	0.005204752	-0.001941791	0.001202839	0.000633396	0.000340236	-0.000797386	-0.000382527	0.000907919	-0.000901363	-0.001194615	-0.001228526	0.000514112	0.000486658	0.000187109	-4.09E-05	0.000439741	-0.000265435	0.000337995	3.45E-06	-0.000181347	-0.000292566	5.41E-05	0.000202143	-2.11E-05	0.000130638	-0.00038491	-0.000167043	-0.000520332	-6.04E-06	0.000140935	0.000207057	0.000125013	-0.000452073	-0.000212213	2.34E-05	-1.54E-05	-0.000171865	4.62E-06	0.000304096	3.53E-05
WTM_1995_135_S	-0.02161916	0.009608365	-0.001238246	-0.003687481	-0.003174633	0.003513511	-0.00099774	-0.001990972	0.000975019	-7.80E-06	-0.002421617	-0.000314348	0.000381024	-0.000484692	0.002230727	-6.40E-07	-0.00022434	0.000944986	0.000777732	-0.000532008	-0.000216937	0.000162507	0.000624039	0.000467444	-4.22E-05	-0.000155088	-0.000223865	0.000166004	-0.000344036	-0.001562752	1.79E-05	0.000203299	-0.000382611	0.000253816	-0.000264266	-0.000103324	-0.000266331	-0.000697363	0.00047524	0.000114388	-9.54E-05	9.55E-05	0.000147401	-0.000407403	-0.000172455	0.00011428	0.000175253	-0.000121105	3.15E-06
WTM_1995_136_S	-0.046042097	0.000402772	0.000379348	0.008049254	-0.006092384	-0.003146575	-0.000188845	0.001926717	-0.000246927	0.000769254	0.000405529	0.000149541	-0.000623199	-0.001008657	0.000505234	0.001473242	-0.000368427	-0.000504929	0.0003673	-0.000358206	0.000548727	-0.000383638	-0.00106317	-0.0003534	-0.000145714	0.000485686	-0.000114181	-0.000656408	0.000114541	0.0005197	0.000125984	0.00081654	0.000232648	-4.33E-05	0.000184832	0.000259663	0.00023885	5.54E-05	-0.000296761	8.72E-05	-1.09E-05	0.000171987	6.89E-05	-1.44E-05	0.000294374	0.000241136	0.000181761	-0.000223822	0.000242945
WTM_1995_138_S	-0.034676074	0.004398786	0.006164211	0.001012767	-0.005331775	-0.000571067	0.001627962	0.001045064	0.000942771	-0.000971053	-0.000131061	0.001698985	-0.00041785	-0.000808382	-0.000155009	0.001913467	0.00040684	-0.000903917	0.00057716	-5.10E-05	-0.000684764	0.000422454	-0.000664788	0.000168026	0.000181815	-5.47E-05	-0.000403381	-6.08E-05	0.000433506	0.00029969	-0.000737649	-0.000109803	-0.00057658	0.00016504	-0.000220199	-0.000146841	-0.000114897	0.000409921	0.000444495	-0.000574619	-0.000237809	-0.000224051	-0.000392578	0.000148455	0.000134917	0.000258228	8.02E-06	8.89E-05	5.38E-05
WTM_1995_143_S	0.032326708	0.006776008	0.006090121	-0.00584532	0.002435437	-0.007227054	0.002031821	-0.002596926	-0.000663567	-0.002137936	-0.000278317	-0.000663071	0.000613203	7.66E-05	-0.000293604	0.001183791	-0.000432365	0.001378068	0.001554841	0.000172606	-0.000451856	0.000346235	0.000699406	0.00043735	0.000637976	0.000132409	0.000393587	0.00011092	3.40E-05	-0.000493817	-0.000371348	-0.000121759	9.21E-06	0.000426433	-7.48E-05	-6.30E-05	-2.98E-05	-9.65E-05	0.000277777	-0.000242139	-0.000362366	0.000185906	0.000117367	-0.000213246	-0.00014834	0.000387088	-0.000205657	-3.44E-05	7.83E-05
WTM_1995_231_S	-0.04799955	0.002239147	0.005090604	0.006469408	-0.004824778	-0.000360397	0.000101592	-0.003251133	-9.80E-05	0.001225587	0.000513941	0.002199868	-0.000493207	-0.000787788	-0.00069056	7.40E-05	-0.000498026	-0.000678295	0.000124671	0.000151085	-0.000153722	-0.000492936	0.000364472	-8.45E-06	0.000218483	-0.000286705	-0.000167568	-0.000698101	-0.000171736	-0.000106511	0.000177766	3.98E-06	-2.96E-05	-0.000105245	-0.000179424	-0.000290152	-1.07E-05	0.000254437	1.84E-05	5.24E-05	-7.72E-05	-0.000120276	-0.000316376	0.000445954	-0.0001573	0.000357379	-0.000202006	-0.000128957	7.22E-05
WTM_1995_234_S	-0.024271835	0.006410165	0.002434334	-0.006044265	-0.002042712	0.003799824	-0.000751766	-0.00373128	0.000232762	-0.000490114	0.000321113	-0.000240193	-0.00024791	-0.000272668	0.00073844	-0.001114942	0.000486882	0.000316445	0.000115034	-0.000338222	0.000596556	-5.58E-05	-0.000117072	0.000601915	-8.66E-05	0.000151787	0.000286765	0.000416153	-0.000157461	-0.000131226	-0.000683499	0.000114451	0.000358965	0.000199364	6.44E-05	-0.000291873	4.13E-06	-0.000177252	5.01E-05	0.000684422	-0.000170692	1.19E-05	7.31E-05	-5.31E-05	0.000399786	-0.000131442	0.00021686	-1.44E-05	0.000516733
WTM_1995_242_S	-0.046255391	0.00193727	4.15E-05	0.005324987	-0.006897317	0.001899925	0.000638623	0.001617837	-0.00087984	0.000129879	0.002571448	-0.001545011	0.000909941	0.001064244	0.001166846	-9.01E-06	-0.001697178	0.001617716	0.00031689	0.000202324	-0.000288199	-0.000597943	3.92E-05	6.17E-05	0.000547332	-0.000371001	-0.001215175	-0.001077261	-0.000714302	-0.000629784	0.000343667	-0.000179446	0.000359191	-0.000291164	0.000352094	0.000646464	-2.35E-05	5.46E-05	5.62E-05	0.000173401	-0.000369209	0.000236983	8.60E-06	6.11E-05	0.000339533	-1.59E-05	1.33E-05	-6.88E-05	0.000481049
WTM_1995_258_S	-0.037096973	0.004776552	0.001931614	0.002477107	-0.005749865	-0.000463538	0.001415095	-0.000533514	0.001311109	-0.0010931	-0.000175047	-0.000849645	-0.0021415	0.000766483	-0.000898234	0.000956648	-0.000516215	0.000193887	-0.000143271	0.000170007	0.000499275	-0.000279331	1.08E-05	0.000490249	-0.000520248	0.000327454	6.14E-05	3.49E-06	-0.000175191	-0.000300916	0.000522815	2.79E-05	-0.000271079	-0.000140898	0.000124744	5.69E-05	-0.000187189	-0.000163044	-3.75E-05	-0.000188623	0.000116321	0.000436958	-0.000254813	-0.000422522	1.81E-06	-4.05E-05	5.73E-05	-0.000176716	-0.00028257
WTM_1995_40_1_S	0.002467909	0.00114091	0.010167075	-0.014789353	0.003806136	-0.002582333	-0.001111214	0.002990204	0.002477393	0.000166789	-0.002436897	0.000638932	-0.001513446	0.001334096	1.50E-05	-0.00162681	-0.000555486	0.000421702	0.0031212	7.66E-05	0.001281104	-0.000885613	-0.000747747	9.43E-05	-7.49E-05	0.000122274	-0.000427804	-9.82E-05	6.39E-05	0.001999859	0.000185247	-0.00093069	0.000618438	-0.001016126	0.0003538	-0.000437847	-0.000101476	0.001136995	-2.02E-06	-0.000996555	2.91E-05	-0.000498596	-0.000827159	-0.000161779	-0.000277706	0.000375611	7.33E-05	0.0007508	0.000212435
WTM_1995_40_12_S	-0.015677232	0.001989289	0.010891325	-0.00150288	0.005154094	-0.000413681	-0.002148273	0.005103355	-0.001147792	-0.001433945	-0.000847932	-0.000422905	-0.00062608	0.001737519	0.001882843	0.000974021	0.001982864	0.000460645	-0.000232342	0.000443459	-8.86E-05	-0.00120017	-7.41E-05	0.000299983	-0.00044082	0.000212834	0.000352121	-0.000574417	-0.000754771	-0.000384259	-1.82E-05	-0.000434682	-0.000366931	0.000446782	0.000206559	0.000175051	-0.000508662	0.000249169	-0.000116723	0.000240189	-2.96E-06	0.000369328	-0.000128417	4.92E-05	0.000332287	-9.41E-05	-9.53E-05	7.54E-05	-0.000320424
WTM_1995_40_14_S	-0.008943144	-0.001423317	0.003859737	-0.005160609	0.004129384	-0.000220596	-0.003863655	0.004467958	0.001007656	0.000394507	0.000696402	4.17E-05	-0.002810241	0.001303213	0.001312166	0.000265701	0.000218445	-0.000382354	0.000623346	-0.000482454	0.00039156	-0.000707535	0.000509716	0.000137531	0.000471241	0.000513479	0.000197921	-0.000328336	-0.001189806	-0.000568141	0.000833628	2.00E-05	-0.00057391	-0.0005413	-0.000681213	-0.000280017	0.000221857	-5.52E-05	1.06E-05	2.32E-05	-0.000339357	-0.000247074	7.87E-05	0.000394151	-7.53E-05	-4.38E-05	4.79E-05	0.000457173	-0.000393579
WTM_1995_40_15_S	-0.006302843	-0.01010249	0.002492716	-0.010001259	0.004001001	-0.002184259	0.002230074	0.00130729	0.000592992	0.00024377	-0.000853999	-0.003445586	0.001525674	0.001443979	0.001768265	0.000350313	-4.38E-05	-0.000304174	0.000183649	-0.000381649	-0.000624989	0.00129995	0.000101919	-0.000192838	-0.000134882	-0.000557456	0.000424905	-0.000436472	-9.19E-05	-0.000391428	7.88E-05	-0.000126948	-0.000420776	-5.00E-05	-0.000150377	0.000313984	-0.000180431	-6.80E-06	8.84E-05	0.000436156	-6.15E-05	0.000361067	-0.00033633	5.43E-05	0.000310834	-0.000184422	4.22E-05	0.000345679	-0.000136422
WTM_1995_40_16_S	-0.021517499	-0.009794387	0.004240328	-0.004752794	0.012366394	-0.002330366	-0.002142499	-0.000554769	0.002475765	0.000498261	-0.000525445	-0.00060951	0.000161866	0.000238538	0.001569062	0.000633817	0.000736102	-0.000703252	-0.000164653	-0.00105318	-0.000227563	0.000603536	0.000878501	-0.000393135	-0.000374258	0.000478686	-0.000355188	-0.000159785	8.88E-05	-0.000103752	0.000331652	0.000647022	-0.000511627	0.000506142	0.000178527	-0.000453652	-0.000329228	-3.53E-06	0.000168044	-3.69E-05	5.60E-05	0.000188151	-0.000297456	0.000346266	-0.000229064	-0.000362365	0.000204191	-0.000663521	0.000455609
WTM_1995_40_17_S	-0.021970527	-0.00189604	0.000810962	0.002861592	0.00726522	0.000890439	-0.000900111	0.00354025	0.001252089	-0.000963115	-0.000379911	-0.000558331	-8.33E-05	-0.00145936	-0.001025044	0.00171415	0.000712297	-0.000961125	-0.000423507	0.000341467	-0.000425981	-0.000314118	0.001080146	-3.98E-06	-0.000219364	-0.000604255	-8.71E-05	0.000220993	-0.000515137	0.00024659	0.000115187	8.35E-05	0.000173908	0.000391632	0.000272949	0.000322702	0.000206429	-0.000107444	0.000132135	-0.000144603	0.000501606	0.000132674	-7.85E-05	-0.000119	-9.42E-05	0.000310468	4.64E-05	0.000120934	-0.000104882
WTM_1995_40_18_S	0.015352966	0.005874597	-0.000162592	-0.010187885	0.005870175	-0.002558248	0.001406374	0.003062486	-0.002111838	0.001865324	4.67E-05	-0.002489351	0.001386165	0.002312048	0.001111295	-0.001193978	0.000483322	-0.000424812	0.000943863	3.35E-05	-0.000480686	-0.001448576	0.000511803	0.000502949	0.000447066	-3.42E-05	0.000148518	-0.00072231	-0.000656101	-0.000474584	0.000160386	-1.09E-05	-0.000118379	-4.07E-05	-0.000542603	0.000107826	0.000176561	2.47E-05	-0.000153018	0.000385252	0.000277921	-0.000359027	-3.93E-05	0.000527052	-0.000295868	0.00020547	-1.26E-05	-0.000104698	0.000282167
WTM_1995_40_19_S	-0.011845487	0.001622854	0.007116186	-0.003902246	0.00469081	0.00469306	-0.00270075	0.002243522	-0.001973593	-0.000726977	0.002059652	0.001267079	0.000928005	0.002626029	0.000611533	0.000706933	-0.000119396	0.000951422	-0.00068846	9.60E-05	-3.55E-05	-0.000883944	0.000340884	-0.000521646	0.000987988	-0.000142661	0.001301438	2.27E-05	0.000746773	0.000619162	-3.76E-05	1.42E-05	0.000490388	-1.16E-05	-1.45E-05	0.000393612	-0.000587063	0.000327726	0.000269426	0.00030688	-6.03E-05	7.82E-05	-0.00030609	-4.27E-06	-0.000200037	0.000377578	0.000163712	-0.000162671	0.000231798
WTM_1995_40_2_S	-0.012025859	-0.002766472	0.000723295	-0.011215636	-0.001218833	-0.000499839	-0.002957738	0.005017524	0.003605745	-0.000147209	-0.005859236	0.003212342	0.001640568	-0.002698233	0.001304809	-0.000737604	0.000393067	0.000123178	-0.000239955	0.000907425	0.000569174	4.45E-05	-0.001588714	-0.00124633	0.000219113	0.000804674	0.000299178	-0.000260808	-0.000443395	0.000454736	1.92E-05	-0.000572482	7.24E-05	0.000360616	-0.000368921	-0.000495044	0.000382397	-0.00036311	0.000460505	-0.000172708	-0.000479268	0.000723366	-0.000316393	-0.000274294	0.000776104	-2.29E-05	-0.00040249	0.000113262	0.000134552
WTM_1995_40_20_S	-0.018517671	0.002002544	0.000695586	-0.001603498	0.003761343	-0.001384699	0.001358883	0.004000219	0.00229185	0.001040493	-0.000383072	-0.000819744	-0.001396584	-0.000158082	-0.000303392	0.001455161	-0.001471094	-0.000949339	-0.002255604	-0.001090845	-0.000387677	0.0010587	0.000454033	-0.00018164	-6.07E-05	-0.000242639	0.000671319	-0.000207518	-0.000161027	0.000150033	0.001022827	-1.41E-05	-0.000615622	-3.66E-05	0.001084752	-0.000576033	0.000231545	-0.000297642	-8.76E-06	-0.000235198	4.39E-05	0.000438324	-2.33E-05	0.000117739	-4.39E-05	0.000146552	0.000394079	-0.000200074	-0.000157222
WTM_1995_40_22_S	-0.01616017	-0.005559955	0.012343263	-0.008174646	0.002375739	-0.00099895	-0.001890931	0.00449057	-0.001301039	0.000917288	-0.001023186	0.00048241	0.000105329	0.000529231	-1.44E-06	0.002031316	-9.26E-05	0.000302852	0.000566641	-0.000314781	0.000198852	0.000252142	0.000661727	-0.000225948	0.000167595	-0.001131138	-0.000304326	-0.000465133	0.000445421	-0.000241039	-0.000117981	-0.000644049	-0.000357679	2.78E-05	-0.000263991	0.000240894	-0.000400924	0.000206352	-0.000323887	0.000117307	8.11E-05	1.72E-05	0.000439951	0.000242631	0.000385998	0.000177121	4.97E-05	0.000212569	8.10E-05
WTM_1995_40_24_S	-0.006259623	0.003835858	0.002712676	-0.006238829	0.000415742	-0.000232468	0.00202276	0.002680744	-0.000832809	0.001908894	-9.46E-05	0.000350563	0.000413414	-2.58E-05	0.000819382	0.000269459	0.000489774	-0.000317366	0.000351257	0.000930621	-0.000574356	-0.00097398	0.00017333	-0.00019495	-0.000946176	0.00058363	-0.000166053	9.44E-05	-0.000206685	1.07E-05	-0.000134896	-0.000194408	-0.000492326	0.00021487	-0.000320889	2.45E-05	-1.81E-05	-4.67E-05	6.65E-05	-2.55E-05	0.000723124	-0.000253145	-0.00010807	7.99E-06	-0.000328278	-0.000180536	0.000383509	-0.000321892	2.96E-05
WTM_1995_40_25_S	-0.016590897	0.006557827	0.001389838	-0.007732902	-0.004570768	0.002330887	0.001611907	0.002868485	0.001027746	0.001110878	-0.000340652	0.000687331	-0.00170293	0.000501896	-0.000909032	0.000471859	-6.90E-05	0.000189918	-0.000103431	-0.001140568	-0.000539958	-0.000256358	2.54E-05	-2.77E-05	-0.000427352	-0.000406216	-0.00022201	0.00040112	-0.00016133	0.000731145	-0.000404799	5.08E-05	0.000230836	-6.91E-05	-7.60E-05	-0.000199588	-0.000225324	-0.000330024	7.93E-05	8.53E-05	1.31E-05	-3.25E-05	0.000440965	0.00018444	0.000102653	-0.000248851	0.000396377	9.64E-05	-0.000193755
WTM_1995_40_27_S	0.00425657	0.002194417	0.008615469	-0.009806975	0.004537401	-0.002298429	0.002453443	0.002594029	-0.001814844	0.001714083	-0.000212823	-0.000293483	0.000482717	0.001612013	-0.000244436	0.00119138	0.001161182	-0.000505638	0.000561754	0.000823268	-0.000691673	0.00027572	0.000461291	-0.000446422	4.90E-05	0.000161929	-0.000270419	0.000289421	0.000738535	0.00037231	0.000638385	0.000171664	0.000478292	-1.01E-06	-0.001075779	-7.93E-05	-4.28E-05	0.000418837	-0.000210234	0.000132285	6.19E-05	-0.000334521	-0.000240279	-0.00017881	0.00045116	4.01E-05	-0.00029805	0.000237475	-8.46E-05
WTM_1995_40_28_S	-0.005841527	0.006068951	0.004902445	-0.006063319	0.002971256	0.000955271	-0.002162844	0.000867618	-0.004457397	0.003864849	-0.000105663	-0.000297085	0.00021651	-0.001192017	-0.000130202	-2.81E-05	-0.000171262	0.00021561	-0.000159039	-9.96E-05	1.20E-05	0.000648357	-0.000904341	0.000448402	-0.000185504	0.000287241	-8.16E-05	-4.49E-05	0.000114704	0.000199648	0.000117675	0.000103019	-0.000255761	0.000476347	9.30E-07	9.76E-05	7.34E-05	0.000204988	-0.000183399	0.000126094	3.35E-05	0.000175341	0.000174377	-4.63E-05	-6.79E-05	-3.42E-05	9.90E-05	0.000123702	-5.00E-05
WTM_1995_40_29_S	-0.011860196	0.007502454	0.008018881	-0.002225792	0.002399225	0.001949996	-0.004446073	0.005200026	0.006530546	0.000602239	-0.007973602	0.004177576	-0.000889479	-0.001617982	2.67E-05	-0.003777365	2.61E-06	0.001086087	0.001204651	-0.000289181	0.000487688	-2.83E-05	-0.001600072	0.000149345	-3.70E-05	-0.000340742	0.000107604	0.000674087	0.000661768	0.000292344	0.000820753	0.000240048	-0.000397727	-5.41E-05	0.000793753	0.00029997	0.000709829	0.000302384	-0.000271864	-0.000432001	0.000159783	-6.91E-05	0.000149386	0.000111684	0.000204481	-0.000345476	0.000212671	-0.000480338	-0.000402983
WTM_1995_40_3_S	-0.005172058	0.008613334	0.010297405	-0.008576153	0.003729874	-0.002530435	-0.008225727	0.000526661	0.003860619	0.000660077	-0.003016242	-0.001846321	-0.001277727	-0.001284599	0.001367735	-0.001792515	-0.001277634	0.000306113	-0.001894489	0.000723823	-0.000171647	0.000454612	-0.001168217	0.000579293	0.000560744	0.00016302	9.10E-06	-0.000904424	-0.000909138	-0.000382625	-0.000921998	-0.000390327	-0.000845965	-0.000321444	-0.000186843	0.000486122	-0.000125209	-0.000470065	-0.0003804	0.000287816	9.12E-05	-0.000229769	-0.000129497	-0.000658777	-0.000604292	-0.000145133	-0.000483186	0.000109752	5.10E-05
WTM_1995_40_4_S	-0.037054911	-0.021828709	0.026776702	-0.010775226	0.004769788	-0.00260969	0.001120557	0.001234416	0.003630574	-0.000905003	-0.003599975	0.000761791	0.000641195	7.77E-05	-0.001362318	-0.000757309	0.000575491	0.000628952	0.000654759	0.000128362	0.000356512	0.00091475	-0.000928882	0.000702312	0.001303629	-0.000489651	0.000250924	-0.000349982	2.15E-05	0.000212241	0.000402689	-9.81E-05	6.10E-05	-0.000115192	0.000634021	0.000431529	-0.000819258	-0.000273238	0.000382368	0.00032764	-4.97E-05	-5.78E-05	6.77E-05	-5.15E-05	-0.000148783	-6.79E-05	-0.000412971	-0.000250542	0.000155214
WTM_1995_40_6_S	-0.000651909	0.007833189	0.003054431	-0.003973188	0.007572111	0.002059923	0.002105618	0.003147253	-0.001611966	-0.000659915	4.21E-05	0.000676027	-0.0006325	0.001695619	-0.001192914	-0.000602317	0.001250323	-0.000579483	-0.000946292	-0.000678916	-0.000504846	3.89E-05	-8.57E-05	-1.37E-06	0.000540126	0.000177552	-0.000186344	-0.001013784	-0.000203011	-0.000111881	0.000625518	0.000166996	-0.000221217	3.32E-05	9.63E-06	-0.000527878	0.000321657	-5.88E-05	-0.000717855	0.000100099	0.000132466	0.000293498	-4.61E-05	-6.25E-05	1.50E-05	0.00030391	-1.82E-05	8.86E-05	-0.000397709
WTM_1995_40_7_S	-0.000688803	0.007039008	6.24E-05	-0.007439877	0.005609683	0.003346313	0.003777754	0.002697011	-0.000622272	0.000127846	0.000938975	-0.000283969	0.000763749	0.001759034	-0.001340751	-0.000556882	0.000531032	0.000124698	-0.000463818	0.000480184	6.08E-05	-0.000253025	-1.03E-05	-0.000332178	4.13E-05	-0.000155831	0.000448597	-0.000675864	-0.000386851	-0.000260905	0.000358425	0.000615067	5.27E-05	-0.000110524	0.000275389	-2.76E-05	-0.000138881	-0.000166434	-0.000665803	-5.88E-05	-0.000274029	-0.000278988	0.000135876	-0.000269052	-0.000307619	0.000456575	3.32E-06	2.82E-05	-0.000106373
WTM_1995_40_8_S	0.002896177	0.010303622	0.009077148	-0.008615999	0.005771559	-0.001552601	0.00131539	0.000491596	-0.00269059	0.001626976	-0.002501062	0.000502662	0.000158904	0.00089201	-0.000240201	-1.51E-05	0.001749467	-0.001403845	-0.001019368	0.000580763	-0.001077231	-3.58E-05	0.000397068	-0.000384825	-0.000494178	-0.000150376	-2.24E-06	-0.000826931	0.000574951	0.000145722	0.000210492	0.00017615	0.000146113	-0.000130655	-0.000451914	-0.000688482	1.06E-05	9.09E-05	-3.77E-05	-0.000325623	0.00013732	-9.11E-06	-2.98E-05	5.90E-05	-9.90E-05	0.000276122	-0.000136671	-5.67E-05	5.50E-05
WTM_1995_40_9_S	-0.005266664	0.002536783	0.002917484	-0.007012813	0.003286822	0.0011617	0.002450373	0.005109582	-1.58E-05	-0.000144723	-0.001286602	-0.001894166	0.001923204	0.001572409	0.000783354	0.00087615	0.000586839	0.000301041	-0.00046429	0.000423422	5.61E-05	-0.000896497	0.000183028	0.000185832	6.36E-05	0.000300315	0.000963063	-5.73E-05	0.000366009	6.78E-05	-0.000228079	-6.54E-05	0.000329163	-0.000149866	-0.000172881	-0.000209833	-0.000237732	8.19E-05	-0.000554355	5.25E-05	-0.000173822	-0.000170546	0.000149242	-6.36E-05	0.000214912	3.13E-07	2.43E-05	-6.70E-05	0.000342437
WTM_1995_81_S	-0.014060887	-0.011766116	0.012466296	-0.010143535	0.00271749	-0.00120532	0.001996095	0.004981119	-0.000889224	-0.000305282	0.003236708	-0.000241214	-0.000223519	0.000810575	-0.00056119	0.000162826	-0.00047438	-0.001215825	0.000103553	0.000903532	-0.000160557	0.000514809	-0.000101285	-0.000147346	2.93E-05	-0.000757917	-0.000216007	-0.000479881	-0.000312217	3.33E-05	-0.000147425	-0.000586019	-3.76E-05	0.000128107	-0.000552701	0.000159031	-0.000740426	-0.000377121	2.64E-05	0.000117605	0.000272544	-0.000135589	-1.49E-05	4.36E-05	0.000660215	0.000353977	7.21E-05	8.54E-05	5.97E-05
WTM_1996_114_S	-0.014755789	-0.008442117	0.015036682	-0.016950624	0.000295294	-0.001913597	0.002232486	-0.001034636	-0.00319062	0.001012743	-0.001039114	0.000847626	6.74E-05	0.001215126	-0.001597214	0.000304028	0.000260899	-0.000345667	6.52E-05	-0.000382023	0.00035337	0.000367262	0.000251693	-0.000213525	0.000526483	-0.000113445	9.92E-05	0.000215341	0.000841347	-0.000206142	0.000481091	-0.000140657	0.000376059	0.000392482	-0.000131815	-3.98E-05	7.65E-06	0.000216252	0.000252608	-0.000192159	-1.77E-05	-0.000306245	-9.01E-05	-0.000437343	-0.000292706	5.94E-05	0.000119822	-0.000123134	0.000139803
WTM_1996_28_S	-0.014577141	0.01144649	-0.004180747	-0.003878068	0.001708834	0.003054384	0.004095592	-2.22E-06	0.00037245	-0.000814133	0.000271529	-0.000143046	-0.001913785	0.001478685	-0.000754406	0.000357021	-0.000492657	7.49E-05	-0.000991979	-0.001045039	-0.000190281	0.001682681	-0.000545403	0.00021161	-0.000173504	-0.000680352	-0.000510071	-0.000157574	0.000187876	0.000119867	0.000189019	0.000389599	0.000141351	0.000104298	0.000106399	0.000327433	6.12E-05	0.000281206	0.000210235	0.000372421	-0.000131317	0.00041373	-7.50E-06	0.000164742	-7.89E-05	0.00014178	-0.000239212	-0.000145087	-0.000126027
WTM_1996_52_1_S	-0.024356835	0.009750594	-0.005153024	0.000481704	-0.002190093	0.000293601	0.00075261	-0.001377843	-0.000843808	0.001697117	-0.001162428	-0.000442945	4.00E-05	-0.001454646	0.000247844	0.001028876	-0.000253422	0.000397813	0.000373617	0.000354896	0.000899898	-0.000761865	0.000319342	-0.000321651	0.000371427	0.000398731	9.68E-05	-0.000332726	-5.63E-06	-0.000467757	0.000468984	-0.000399759	0.000283179	-0.000547718	-1.19E-05	-0.000326231	-6.32E-05	-4.80E-05	-0.000558482	0.000467038	-0.000400379	2.53E-06	0.000115037	0.000440673	6.01E-05	7.65E-05	0.000181827	0.000191848	6.47E-05
WTM_1996_54_S	-0.041621401	-0.009967751	0.005448285	0.000888313	0.001994246	-0.001093709	-0.002168849	-0.001480106	0.004426777	0.001023906	-0.001991964	-0.000468121	-0.000864228	-0.00087797	0.000848074	0.000461173	-0.000487368	-9.85E-05	-0.002048467	0.000557763	0.000718989	-0.000644385	0.002150294	-0.000563718	-0.000659376	0.000951876	0.000249821	0.000489699	0.000390458	0.000114136	0.000103859	0.00021079	-0.000362228	-0.000530082	0.000379306	-4.40E-05	0.000323383	0.000178623	-0.000188358	0.00015335	1.27E-05	0.000102381	-0.00016997	-2.41E-05	-0.00036244	-0.00013336	-6.62E-05	5.12E-05	0.00050851
WTM_1996_86_1_S	0.003652926	0.010048513	0.000730433	-0.010259329	0.004184339	-0.000544059	-0.000221161	-0.001464273	0.001528639	0.002361056	-0.003075131	-0.000406969	0.000265249	0.000683723	0.000584438	-0.001011515	-0.000832647	-0.002048673	-0.002599757	0.000427	0.000234846	8.74E-05	0.001203561	-0.000186492	-0.000738261	0.001030583	0.000459966	-0.000483964	0.000269682	-0.000918583	-0.000426408	0.00054288	-0.000567513	-0.000226621	-0.000533323	0.000134902	0.00053096	0.00030498	-0.000525656	-0.00032473	0.000195117	-3.84E-05	-0.00019576	-0.000631056	0.000261527	0.000488369	-0.000227083	7.38E-05	-0.000265023
WTM_1997_11_1_S	-0.034094103	0.006776615	0.000157861	0.00164146	-0.003371564	-0.001958015	-0.000933736	0.001330336	0.000352004	-0.000682386	-0.000106283	-0.000825446	0.000433205	0.000265647	0.000158408	0.001673654	-0.000949112	0.000983699	0.000380179	0.00050972	0.000651431	-0.000852895	-0.000131696	-0.000799591	-9.32E-05	0.000762643	-7.36E-05	0.000384226	0.000423348	-7.25E-05	7.88E-05	-0.00036826	-0.000275345	-0.000317071	-0.000223767	3.73E-05	-5.20E-05	0.000316629	-0.000211258	0.000467122	-0.000215299	-0.000220505	-0.000157228	0.000295374	-7.91E-05	-1.33E-05	0.00031627	4.29E-05	7.15E-05
WTM_1997_15_35_S	-0.036427613	-0.024696439	0.026897733	-0.012114467	-0.002726043	-0.001443483	0.006101993	0.000842385	0.002511614	0.001616615	0.000560807	0.002333813	0.001137897	-0.000178799	-0.000746353	0.002215962	-0.001018668	-0.000835489	-0.000217424	0.000869644	-0.000189905	-0.000961372	0.000493334	-0.000511356	-4.75E-05	0.000630069	0.000233866	-0.000258161	0.00057478	0.000244892	-0.000477463	4.15E-05	0.000141515	0.000195233	-0.00030467	-5.11E-06	-0.000331979	-0.000481752	0.000354592	-0.000377893	-7.54E-05	-0.000147981	-0.000282353	-0.000184189	-0.000273053	6.06E-05	5.41E-05	0.000245956	0.000152042
WTM_1997_22_2_S	0.002976701	0.01985115	-0.025938414	0.002094099	0.007791795	0.001342294	-0.001193363	0.004423917	-0.001622374	0.002060659	-0.001212489	-0.001261655	0.000298208	-0.001658892	-0.000881355	-0.000471981	-0.00039245	-0.000931821	-0.000144285	8.04E-05	0.000608085	0.000696585	-0.000248272	0.00105249	-0.001257803	0.000107695	-0.000316982	-0.000122003	0.000348714	-0.000224161	0.000333503	-0.000201221	0.000617229	-5.51E-05	0.000666461	-8.96E-05	0.00029609	-0.000176589	-0.000241247	0.000432767	0.000177162	-0.00031371	0.000212583	-0.000235375	-3.94E-05	0.000108509	-0.000232789	-0.000127221	0.000417137
WTM_1997_22_3_S	-0.014044893	-0.002267299	0.008309721	-0.008042632	-0.000924447	0.002685211	0.003511884	0.003434569	0.000754659	-0.000946428	0.000602353	0.000627918	-0.001901329	-0.000654649	-0.001798509	-0.00056378	0.000407092	-0.000828853	-0.000442454	-0.000133395	7.90E-05	2.72E-05	0.000192368	0.000833174	-7.41E-06	9.06E-05	-0.000228274	0.000229215	-0.000253944	0.000121037	0.00099595	0.000259872	0.000165033	-0.00061609	0.000306207	-0.000209164	0.000174389	-0.000247673	0.000135711	2.45E-05	-0.000177669	2.49E-05	0.000252141	-0.000381768	-0.000851356	-0.000431907	8.39E-05	4.03E-05	-0.000288597
WTM_1997_37_S	0.11022467	-0.002503328	0.004219796	0.003631218	-0.000364889	0.007239635	-0.000701795	-0.00047918	-0.001729076	0.000276467	-0.001163467	0.000317328	-0.001277664	0.00061975	-0.000669224	0.000945861	-0.000389127	-0.000856472	0.000126454	0.000351166	-0.000494195	0.00027511	-0.000491383	-0.000148988	-0.000226661	0.000524454	-0.001054764	0.000160609	0.000289626	0.000193505	0.000914156	0.000366694	6.68E-05	0.00015748	0.000264353	0.000684971	0.000120777	-0.00014122	7.76E-05	0.00038518	-0.000593402	-0.000302588	0.000396168	0.000239864	0.000120145	0.000230708	-0.000342349	0.000162938	7.62E-06
WTM_1997_48_S	-0.02568177	-0.001506871	0.010500987	-0.003328748	0.007129901	0.005455723	-0.004267387	-0.001060498	0.004477686	-0.002427771	0.001920735	0.001871269	0.000951163	0.000316002	-0.000898021	-0.001592944	-0.001334129	-0.001382403	-0.001829106	7.03E-05	-0.001739934	-0.001310653	0.002539186	0.000833343	0.00090613	0.000539493	0.000460133	0.000446977	0.000692781	-0.000575209	-0.000423636	-0.00012066	0.000799348	-0.000666561	-0.000330587	0.000230776	-6.88E-05	0.000567797	0.000139195	-2.35E-05	-0.000301191	0.000431426	1.10E-05	0.000267672	-8.36E-05	-0.000241032	0.000283445	0.000886371	0.000352966
WTM_1997_5_1_S	-0.019468291	0.011790917	0.000315216	0.002019	0.002316615	0.005187741	0.000327195	0.001975449	0.000425202	-0.001299209	0.001299391	0.000556156	0.000617224	0.001101417	-0.000270558	-0.0017015	-0.000250368	-9.15E-05	-0.000786721	-2.22E-05	-0.000487495	0.000122124	0.000103939	0.000809772	0.000107886	-0.000135314	5.66E-05	-0.000185097	0.000515819	-3.76E-05	-0.000133458	0.000417805	0.000482017	-0.000160705	0.000756612	0.00023922	-5.54E-05	0.000411895	-8.00E-05	4.61E-05	8.34E-05	1.22E-05	-0.000110641	-8.48E-05	-0.0002139	0.000115317	-5.10E-05	0.000251175	-0.000245985
WTM_1997_67_15_S	-0.020259303	-0.014961142	0.011813923	0.005522405	-0.001782142	-0.00816943	0.000986876	0.003197899	0.000305642	-0.001184648	0.000325411	0.001014144	0.001367037	0.000389157	0.000253748	0.000498145	0.00046927	-0.000579633	-0.000809326	-0.000647176	0.000218795	0.000399418	-0.000113665	0.000650948	0.000182754	-0.000335862	-0.000828654	0.000165674	-8.41E-05	0.000165672	-0.000690011	-6.10E-05	0.000252212	0.000316255	0.000262146	2.31E-05	-0.000212049	7.15E-05	-0.000253285	-0.000113166	1.52E-05	-4.75E-05	-3.62E-05	-0.000138145	0.000126666	-0.000163289	-2.82E-05	0.000138339	-7.67E-05
WTM_1997_67_4_S	-0.030487029	0.009452611	0.005067152	0.000967203	-0.002808017	-0.000554829	-0.001355206	0.000795079	0.001116235	-0.000262601	0.001469945	0.000143488	0.000147359	-0.001350358	0.000683343	0.001712104	-0.001416121	-0.00061906	-0.000214172	0.001290977	-0.000259879	-0.000585085	-0.000766337	-0.00034644	-0.000565012	-0.000274088	-0.001312627	0.00017833	0.000433631	-9.76E-05	-6.35E-05	-0.000101904	0.000248481	4.17E-05	0.000117055	-0.000397357	-0.000515573	0.000224465	-9.74E-05	-0.000260705	-0.000177805	-0.000658746	0.000266992	-1.11E-05	-9.22E-05	-2.41E-05	0.000112874	-2.65E-05	-0.000168425
WTM_1997_67_7_1_S	-0.033966231	0.004521264	-0.002437255	0.004152195	-0.006089055	0.00029298	0.003780876	-0.000318355	0.002013653	-0.000991432	-0.002530631	-0.001120221	0.000875654	0.002072683	0.000106562	0.001879575	-0.000706726	0.000613716	0.000388105	-0.000451521	0.000554164	-0.000497921	-0.000224074	0.00057666	0.000106462	0.000103752	0.000278226	0.000335951	-0.000368531	-0.000916099	0.000456747	0.000374633	6.19E-05	5.49E-05	0.000176512	-0.000899756	-0.000158979	-0.00052922	3.46E-05	-9.64E-05	-0.000367139	0.000445411	-0.000251384	-2.24E-05	-0.000202692	-0.000134125	3.33E-05	-0.000297458	-0.000153833
WTM_1997_81_S	-0.029277546	0.011182295	-0.000746164	-0.001955833	-0.003083038	0.001667221	0.001755335	-0.002077251	-5.00E-05	0.000859608	0.000808356	-0.001817753	-0.00045241	-0.00105684	-0.001504311	0.000118449	0.001148295	0.000367845	0.000764112	1.23E-06	0.00056743	-0.000796719	0.0005	-0.000298559	0.001122446	0.000367755	2.21E-07	8.50E-05	0.000462918	-0.000144199	-0.000464701	-0.000121656	-0.000184214	-2.94E-06	0.000159106	-0.000215351	0.000317129	-0.000174149	-0.000139755	-0.000125289	5.42E-06	-8.01E-06	0.000264713	2.88E-05	-3.22E-05	0.000124422	-6.43E-05	0.000412669	-0.000113285
WTM_1997_85_S	-0.02155835	0.011746606	0.001386162	-0.005937862	-0.00453168	0.000838633	0.001759577	-0.001977074	-0.000129464	-4.23E-05	-0.000103876	-0.0004979	-0.000288788	-0.001492736	0.000431689	-0.000173585	0.000334389	-0.000367062	-0.000819326	0.000286123	-0.000813326	0.00015183	4.35E-05	0.000314701	0.00029492	-9.80E-05	-0.000605134	0.000333144	-0.000414565	0.000599374	-1.55E-05	0.000190165	1.24E-05	0.00011845	-0.000180291	-0.000238723	0.000288063	4.00E-05	-5.10E-05	0.000320788	0.000177315	-0.000483758	-1.20E-05	0.00016831	2.60E-05	-0.000219415	-1.60E-05	-0.000116233	-0.000397371
WTM_1998_16_1_S	-0.028099882	0.011747303	-0.002048698	0.000992777	-0.002677586	-0.001955241	-0.006098789	-0.000479504	0.000753849	-0.000886865	0.002671209	-0.002838099	-0.001683342	-0.001148967	-0.000861916	-0.001663113	-0.000897342	-0.000200728	-0.00134297	0.000248661	0.000152335	0.002020196	-0.00032246	8.63E-05	0.000144314	-0.000943283	0.000711517	-0.000893212	8.45E-05	0.001769554	-0.000238134	-0.000591248	-0.000330932	-3.94E-05	6.76E-05	-0.000124161	-0.000214599	-0.000109964	-0.00027703	0.000501086	1.57E-05	-0.000495205	-1.05E-05	-0.000307085	-0.000436743	-0.000439323	-0.000488505	5.12E-06	-0.000274101
WTM_1998_16_2_S	-0.034409181	0.010550473	-0.002404248	0.004721867	-0.003073025	-0.00210493	-0.003881644	-0.000527703	0.001660283	-0.000143982	-0.000398291	-0.001849812	0.000487327	-0.001151872	0.00111752	-6.53E-05	-0.001936274	-0.000902173	-0.000894596	0.000945481	-0.000447515	0.000413696	0.00031205	-0.000906996	-0.000222567	-0.001115255	-0.000779036	-6.85E-05	0.000285227	-0.000682422	-0.000130567	9.97E-05	5.91E-06	-0.000218049	0.000336089	-0.000451605	0.000408105	-0.0002173	5.96E-05	-0.000322269	0.000997431	-0.000680008	-9.21E-05	0.00012302	0.000103862	-0.000229507	0.000176318	-2.71E-05	-5.29E-05
WTM_1998_32_2_S	-0.053177995	-0.003325168	0.007076602	0.013111096	-0.005871043	-0.004737851	-0.005606896	0.002466831	-0.000182458	-0.000335699	0.002070345	-0.000481353	-0.000905878	-0.000341958	-0.000242802	0.00172953	-0.000174476	-0.001049821	0.000103394	-0.000527258	-8.88E-05	0.000717968	-0.001215188	-0.000734195	0.000304873	-0.000137584	-0.000529192	-0.000720173	0.000218698	-0.00053087	0.000480743	1.35E-05	0.000332147	0.000324251	0.000370174	6.64E-06	0.000103563	5.46E-05	-0.00038548	0.000206991	-0.00017031	-0.000458248	0.000282834	-0.000283414	7.94E-05	6.97E-05	-4.33E-05	4.97E-05	0.000544602
WTM_1998_43_S	-0.074252668	-0.020514672	-0.002076235	0.014028439	0.005136509	-0.001541477	0.00368244	-0.004880385	0.002495484	0.004890128	0.001263623	0.000922235	0.000891046	-0.002082892	0.000261366	-0.001802434	-0.001086612	0.000725534	0.000410816	0.001514866	0.000809662	0.000295348	0.000702479	-0.00249043	0.001168721	-5.20E-05	-7.35E-05	-0.000356576	-2.44E-05	-0.00054523	0.001072055	0.001205301	-0.000537726	-4.00E-05	0.000109803	-0.000844029	0.000453031	0.000605885	0.000311502	0.000354791	-0.000326885	-0.000540791	-0.000386168	0.000494947	-3.87E-06	-0.000381552	-6.26E-05	0.000105096	-0.000155515
WTM_1998_46_7_S	-0.040847111	0.004509622	0.00512498	0.002185328	-0.006183356	0.002260665	-0.001091836	-0.001944293	-0.000893094	-0.000665712	0.00060865	0.001870187	0.001397885	-0.000747957	0.00100944	0.000278963	0.000365814	-0.00053105	0.001505264	0.000340964	0.000224345	0.000561217	5.98E-05	0.000679899	5.58E-05	-0.000399806	-0.000400785	-0.000634594	0.000488468	-0.000200264	-0.000230752	-0.000210566	2.12E-05	6.56E-05	0.000291113	-0.000473658	-1.63E-07	-0.000208608	-4.62E-05	1.68E-05	-0.000439567	0.000197072	-2.62E-05	-2.07E-05	-0.000139033	0.000358715	5.66E-05	-0.000325314	-0.000114472
WTM_1998_46_9_1_S	-0.036685418	0.003653476	0.004315299	-0.000567561	-0.006988873	0.001772444	0.001549971	-0.000281029	-0.000576745	-0.00142975	-0.000934358	0.000368856	0.000560306	0.00012449	0.000549664	0.000783739	0.000118956	0.000482846	0.00075432	0.000641221	0.000475066	0.000518102	-0.000132482	-9.97E-06	-2.91E-05	0.000299347	0.000357903	-0.000522514	0.000199346	0.000250349	0.000167859	0.000206984	-0.000104837	-0.000244323	-0.000115481	-0.000545751	-0.000398627	-0.000349326	2.22E-05	-9.96E-05	-0.000240774	0.000293581	-0.000394139	0.000368434	9.46E-05	5.49E-05	0.000523552	8.48E-05	-0.000220313
WTM_1998_47_1_S	-0.006331754	0.007857092	0.001713764	-0.008099625	-0.001381587	0.001863903	0.003222227	0.001216529	-0.002843192	0.001870673	-0.00075035	0.00078254	0.000345874	-0.000853542	-5.53E-05	0.001820615	0.000248835	0.000227541	0.000617332	-0.000183502	0.000136038	6.87E-05	-0.000753335	-0.000178968	-0.000329166	-7.30E-05	-2.04E-05	-0.00034255	0.00035685	-0.000201529	3.53E-05	0.00037779	-0.0003863	4.34E-05	0.000399164	-0.00023289	0.000450659	-0.000177093	-9.63E-05	-0.000390852	-0.000133061	-0.000187988	-1.70E-05	-0.000182735	-5.25E-05	-0.000209561	-1.15E-05	0.000356325	0.000136374
WTM_1998_47_3_S	-0.032251569	0.007161099	0.000383925	-0.001583952	-0.00290175	0.00292379	0.0016001	-0.005001564	0.000268698	-0.001246427	-0.000652858	-0.001174804	0.000950263	0.000391821	-0.000410133	-2.92E-06	-0.000326774	0.000924526	-0.000416483	-0.000284386	0.000435498	-0.000407281	-8.98E-05	6.51E-05	0.000600945	-4.97E-06	-0.000683227	-2.41E-05	0.000192446	-0.000114121	-0.000257386	-5.06E-05	-0.000218669	-6.58E-05	-0.000129355	0.000361763	2.06E-05	-0.000114092	0.000466186	0.000755686	0.000366306	-0.000740778	-0.000208439	-0.000179219	-2.36E-05	-0.000108494	0.000447357	7.60E-05	1.22E-05
WTM_1998_47_4_S	-0.028817054	0.013720056	0.002194023	0.000867773	-0.003408642	-0.001787845	-0.004170124	-0.005343599	-0.000365926	0.000321383	0.000164878	-0.002644401	-0.000212417	-0.000406703	0.000508078	-0.000659596	-0.001667123	0.001167351	-0.000685809	0.001228993	1.98E-05	0.000516292	-0.00033583	0.000133366	0.000371424	0.000132885	-0.000139328	-0.000264736	0.000216017	0.00047112	-2.25E-05	6.03E-05	-0.000612375	0.000302178	-0.000478812	0.000176845	-0.000162656	-0.000298477	-0.000393638	0.000250451	-0.000395195	0.000334584	2.49E-05	-0.000106527	-0.000233746	0.000506746	0.000203347	3.36E-05	-0.000287108
WTM_1998_50_1_S	-0.019932744	0.008952305	0.00136313	0.000480023	-0.003046977	0.002530005	-0.001424211	-0.000630529	-0.001308884	0.002148031	-0.000779576	0.002766008	-0.000323862	-0.000609072	0.001389014	-0.000491043	-0.001262379	0.000383453	0.000124941	-0.000667797	-0.000403768	-0.001154776	-0.000247203	0.000871422	-6.26E-05	-0.000181293	-0.000574967	0.00019937	-0.000777071	0.000496365	-0.000136503	0.000295286	-7.86E-05	0.000256968	0.000232445	0.000476281	-5.01E-05	0.000473753	0.000148329	-0.000464303	-0.000322239	0.000136461	0.000196582	-0.000175721	0.000176811	-1.74E-05	1.75E-06	0.00018329	-0.000165921
WTM_1998_75_S	-0.050513298	0.006906447	0.000538805	0.006812745	-0.005626837	-0.002788183	-0.002668469	-0.00348413	-0.000970343	-6.64E-05	0.001728182	-0.000656741	0.002364	-0.000743982	0.000481008	-0.001144447	-0.001069842	0.000559901	4.44E-06	0.000202408	0.000579544	0.000405576	6.79E-05	-0.000329944	0.000247542	0.000514785	0.000243472	-8.50E-05	0.000824318	-0.000418357	0.000161226	-0.000464832	0.000182984	-0.001010169	0.000352773	-6.37E-05	-7.71E-05	-4.32E-05	-0.000271698	0.00026746	0.000420871	0.000276841	0.000319355	-0.000446066	-0.000161649	-0.000528758	-0.000278773	0.000539811	1.50E-05
WTM_1999_120_S	-0.036184621	0.010924928	0.002823997	0.006005523	-0.005127995	-0.000608687	-0.005181656	-0.002685371	-0.001126349	0.000181162	0.000341049	-0.001758243	0.001168018	-0.000878497	0.001240411	-0.001303936	-0.000439394	0.000316808	-0.000649672	0.001612889	-0.000264693	0.000131711	0.000181363	-0.000201922	-0.000178623	-0.000370077	-0.000612765	0.000534742	0.000499043	0.001320872	6.66E-06	0.000667969	-0.000377286	0.000638884	-0.000143717	0.000496508	-0.000272883	-0.000527199	0.000127294	-0.000174594	0.000187248	0.000455794	9.42E-05	9.52E-05	0.000121618	0.000664193	0.000100535	-9.69E-06	-0.000144424
WTM_1999_18_1_1_S	0.017125761	0.020019268	-0.005271564	-0.01094542	0.00493023	-0.003755759	0.000787428	-0.000520064	-0.001012737	0.002130896	-0.000987408	-0.002403748	-0.000333131	0.000863506	-0.00027044	-0.001404559	0.000935533	-0.001023432	0.001595247	0.00023037	-0.000262347	0.000429765	0.00053391	-0.000267979	-0.000106675	0.000284761	-0.000415102	0.000124133	0.000462565	0.000474773	-0.00038599	0.000154777	0.000102199	-0.000491074	1.65E-05	-0.000404888	0.000319496	0.000735137	-0.00034496	0.000119193	0.000166611	0.000283593	-1.65E-05	-0.00059715	-0.000213731	-0.000482049	0.000190946	0.000130288	4.41E-05
WTM_1999_18_5_S	-0.023420065	0.008555212	-0.003478881	-0.004685545	-0.001965866	-0.000215928	-0.000853286	-0.004221045	0.000641183	0.001615215	-0.00158338	-6.54E-05	-0.000509034	-0.000969635	9.78E-05	0.000551859	0.000146551	-0.000485133	-0.000784438	-7.08E-05	0.000559696	-7.90E-05	0.000306708	-6.29E-06	0.000173057	-0.000340214	-0.000199958	-0.00051411	-0.000226772	0.000352538	-0.000115881	-0.00044826	0.000134659	0.000478668	-3.69E-06	-6.55E-05	0.000224448	0.000218635	0.000146963	-0.000288793	-4.98E-05	0.000402203	0.000114452	4.40E-05	0.000246348	-0.000122681	0.000230748	0.000137345	3.69E-05
WTM_1999_19_4_S	-0.033475392	0.006854387	0.000592117	0.002233177	-0.005843163	0.000603142	0.000988998	0.000929631	0.000389333	-0.001378336	8.87E-05	0.000586136	-0.000140949	0.000348379	-0.000300193	0.00053226	-3.53E-05	-4.76E-05	-0.000101993	0.000157839	1.99E-05	-0.000277787	-0.000621565	-0.000280731	-0.000548613	0.000217238	0.000229584	0.000578588	0.000252956	-0.000292173	0.000280252	0.000136735	0.000112467	-0.000153055	-4.65E-05	0.000340366	0.000223063	0.000293867	-0.000191972	0.000102373	-2.78E-05	-2.97E-05	5.46E-05	-0.000234494	0.000130939	0.000166558	0.000247638	0.000330471	-0.000418693
WTM_1999_38_S	-0.085851128	-0.042808468	-0.025005948	0.010570169	-0.005559721	-0.002402701	0.002215132	-0.000402936	-0.004156858	0.002311711	0.000349901	0.001295899	0.000356098	0.001406304	0.000436226	-0.003642716	-0.000212095	-0.001409723	0.001575243	0.000526065	-0.001042894	0.000246828	-0.000235888	-0.000793234	-0.000546481	-0.000775783	0.0008815	-0.001074046	0.000719225	-0.000120834	-0.000367168	-0.000462779	-7.29E-05	-0.001303737	0.00024106	-0.000665659	-0.000461277	-0.00017964	-0.000703169	0.000273542	-5.41E-05	0.000662777	0.000130846	-6.16E-05	-0.000359832	0.000597175	6.37E-05	4.69E-05	-0.000232157
WTM_1999_40_S	-0.057051565	-0.013973066	0.003698879	0.008333847	-0.003053251	-0.007737255	0.001856358	0.002735562	-0.001156151	0.004912882	0.000694088	-0.00140254	-0.000593687	0.001476108	0.000641202	5.45E-05	-0.000176927	0.000184672	-0.000991067	3.33E-05	0.001219146	-0.000996694	-0.001041176	-0.000105712	-0.000932323	-0.000760054	-0.000540903	0.000759865	0.000356472	-8.06E-05	-0.000234391	-0.000398382	-0.000513533	2.26E-05	-0.000556738	-1.24E-05	-0.000494863	0.000368247	-9.96E-05	3.47E-05	8.90E-05	-0.000192192	-0.000144785	0.000323251	-6.89E-05	-0.000180109	3.94E-05	0.000128831	-1.69E-05
WTM_2000_134_1_S	-0.02822736	-0.005106746	0.01096396	-0.001797925	0.002512917	0.003700292	-0.00272394	0.003693143	0.001181799	-0.003520213	0.00293269	0.000953508	-5.72E-05	2.93E-05	-0.000539785	0.000233471	-0.000614917	-0.000523059	-0.000562029	0.000460148	-3.23E-05	0.000137765	0.000566303	0.000126299	-5.75E-05	3.44E-05	-4.62E-05	0.001222366	7.07E-05	-0.000479991	0.000483555	-0.000394361	0.000497346	-0.000279419	0.000165189	-0.000100896	-0.00055539	0.00021001	0.000470113	-7.26E-05	-8.54E-06	0.000263648	-0.000547537	-0.000147314	0.000345586	-0.00032799	0.00019616	-6.48E-06	9.56E-05
WTM_2000_135_1_S	-0.016338757	0.001804946	0.012771371	-0.010703058	0.002286852	0.002578171	0.000635425	0.00032594	-0.002662402	-2.44E-05	0.001331767	0.001602779	0.001267085	0.001369069	0.000224863	-0.000332688	-0.000862747	-0.000822046	-0.000694672	0.000363262	0.000831297	-0.00038894	-0.000513498	0.00017061	0.000266158	-0.000527923	0.000842164	-5.93E-07	0.000295433	-0.00015807	-0.000106098	-6.78E-05	-2.38E-05	-0.000502961	9.71E-05	-0.000137954	0.000291725	4.87E-07	-0.00020969	0.000123134	-0.000307358	3.40E-05	0.000217998	-0.000154295	-0.000384388	-5.26E-05	-0.000136333	-0.000113737	0.000120149
WTM_2000_135_2_S	-0.010626024	0.000200769	0.01356382	-0.008808832	0.003644699	-0.001256888	0.00093097	0.003586913	0.00459324	-0.001034512	-0.003071583	0.001147237	0.000756903	0.000692849	-0.001977968	6.15E-05	-0.000512871	-0.001097197	-6.84E-05	0.000281304	-0.002391341	0.000219763	0.000964677	-0.000277596	-0.001635103	-0.000534244	-0.001106969	-0.000962889	0.000658388	-4.12E-05	-0.000929423	-0.000597229	-5.54E-05	-0.001336146	-0.000957411	0.001606165	0.001209328	-0.000933272	-0.000965675	0.000248793	-0.00115399	0.000135977	-0.000242836	0.000640004	-0.000393064	-0.000933724	0.000199945	-6.20E-05	-0.000132609
WTM_2000_135_3_S	0.003229476	0.007074082	0.00664394	-0.005301393	0.004744285	-0.000781915	0.000941345	0.003557669	0.008150097	0.000713109	-0.007729238	0.002326185	-0.001125321	0.001581434	-0.000262005	-0.001758126	-0.000681954	0.001589481	0.002231295	-0.00104457	0.001202414	-0.001248757	-0.001181448	-0.000629493	0.000877202	-0.001359639	0.000695401	-0.000638937	0.001433676	0.000639158	0.000141578	-0.000390537	-0.00166395	-0.000885434	0.001181412	0.000853994	-0.000531516	0.000264186	0.000131156	-7.09E-05	0.000310663	-0.000424001	-8.62E-05	0.000481705	-0.000588099	-0.000162917	-0.000182937	-0.000120361	-0.00074075
WTM_2000_135_4_S	0.001026384	0.005419688	0.00700185	-0.009417266	0.002459649	0.000620571	-0.002272883	0.00309163	-0.002041014	-0.001082825	-0.001281349	0.001290881	-0.001230868	0.00196417	-0.000558636	0.001634385	0.000219618	0.000906901	-0.000556904	-0.000405551	-0.001238201	-6.48E-05	5.31E-05	-0.001594071	-0.00015595	-4.57E-05	0.000120005	0.00013043	0.00026758	0.000777658	0.000146564	9.27E-05	0.000318604	0.000385623	-0.00062811	1.02E-05	0.000342831	0.000167886	0.000336529	-0.000162418	0.000189491	-0.00014951	0.000219296	0.000226951	0.000214393	0.000188686	-0.000243219	-0.000110508	0.000161615
WTM_2000_136_1_S	-0.008799772	0.008415157	-0.004609625	-0.006755475	-0.000882336	0.001259703	0.004216481	-0.001329017	0.000283011	0.003039389	0.000426499	-0.000773933	0.001606025	0.00015603	0.001687574	0.00055315	-0.001650068	0.000524138	0.000597369	0.000318279	-0.001066384	0.000203982	-0.00056985	-0.000246675	-0.000106024	-0.000258654	0.000323792	-0.000332838	-3.30E-05	0.000867944	0.000217506	0.000233653	0.0008424	0.000146921	-1.06E-05	0.000403481	0.000375717	-0.000372834	-5.69E-05	0.000131086	-7.21E-05	-0.000200549	2.08E-05	-0.000214966	0.000315098	-5.97E-05	-4.04E-05	4.04E-05	-8.45E-05
WTM_2000_136_2_S	-0.01770947	0.0059403	0.006329705	-0.006006791	0.000749304	0.000971674	-0.002015801	0.000162044	-0.000128805	0.001860038	0.000620162	0.000239649	-0.001754878	-0.001979499	-0.000961292	0.001545719	-0.00098677	-4.40E-05	0.000785274	-0.000489015	0.000119469	-0.000273488	0.000143258	-0.000270478	0.000260539	-0.0007134	0.000164208	0.000291449	0.000310556	-6.37E-05	-6.33E-05	0.000153585	0.000584688	0.000185397	0.000149262	-0.000133857	0.000253416	-0.000254149	-0.000288682	0.000173978	0.00062127	0.000300424	0.000446766	-9.94E-05	-0.000399199	7.53E-06	-8.52E-05	5.67E-05	4.75E-05
WTM_2000_136_3_1_S	-0.008763862	0.011753232	0.000916819	-0.004817687	-0.000848336	0.002149822	-0.002535396	0.004424265	-0.001705349	0.000348559	0.000360069	0.000811979	-0.000555743	-0.001847097	-0.000160707	-0.000831626	-0.000168855	-0.000658431	0.000149356	-0.000483929	0.00019717	-0.000557598	0.000255764	-0.000152305	-0.000526513	0.000138236	-0.00073807	5.61E-05	-0.000258776	4.06E-06	-0.000820988	-0.000154211	-0.000152828	-1.63E-05	0.000263266	-0.000156849	0.000249912	-9.12E-05	0.000231283	-0.00025703	0.000422118	0.000113206	0.000502343	-6.40E-05	-0.000419701	-8.73E-05	-0.000111935	0.000136862	1.50E-06
WTM_2000_212_1_S	-0.010818181	0.012343878	-0.004719246	-0.000812617	0.000719447	0.002157351	0.000889818	1.23E-05	-0.001215194	0.003612685	-0.000921951	0.00038913	0.000275706	0.001050817	0.000257396	-0.000372209	-8.57E-05	0.000317675	0.000179682	-0.000412143	3.41E-06	-0.00033505	0.000228836	-0.00016922	-0.000400389	0.000360717	0.000171651	-0.000287889	0.000512535	0.000489358	4.74E-05	0.00052076	-0.000186488	0.000155424	0.000163384	-0.000253076	0.000300879	-0.000171706	-6.59E-05	0.000265902	-0.000874754	0.000145636	1.28E-05	-0.000570645	-0.000116042	-0.000187185	-0.000313913	-0.000412903	-4.37E-05
WTM_2000_212_3_S	-0.003896608	0.005532465	0.001091378	-0.003915073	0.005669078	0.001148042	-0.007065917	0.002946286	-0.001402716	0.000238701	0.001833579	-0.000750557	0.000277825	-0.00023727	0.001765314	-0.001245556	-0.000452488	-0.001065917	-0.000376683	-0.000858836	-0.000365828	0.00018108	7.91E-05	0.000567209	0.000636384	0.000182992	0.000459764	6.44E-05	4.54E-05	-0.000211954	-0.000245109	0.000200475	0.000699581	0.000239405	0.000421796	0.000350773	-0.000109631	1.12E-05	0.000298946	-0.00023837	-0.000394663	0.000372739	6.00E-05	-0.000185592	-4.85E-05	-0.000211752	-4.00E-05	0.000296168	0.000152108
WTM_2000_264_1_S	-0.026594309	0.008269786	-0.003882789	0.002875144	-0.002612143	0.001311749	-0.001288875	-0.000897245	-0.001634382	0.00036823	-0.001110953	0.000930804	-0.000787799	3.21E-05	-0.000784593	0.00011643	0.000539906	0.000551005	0.000864662	9.71E-05	0.000283314	-0.000202615	0.000755234	-0.000770383	-0.000335567	0.000188014	-0.00024637	-5.25E-05	5.06E-05	0.000393991	0.000213516	-0.000692148	0.000111028	0.000215626	-0.00034156	-0.000264655	-0.000402612	0.000122322	0.000349536	-7.65E-05	-0.000471541	9.85E-05	-4.98E-05	0.000359974	0.000151181	-0.000155978	7.47E-05	0.000327008	0.000193571
WTM_2000_264_11_S	-0.028334176	0.009828854	0.00076115	0.00186959	-0.001326907	-0.000498833	-0.003438626	-0.002710135	-0.001191807	0.001183828	0.000411431	-0.000267315	-0.001464005	-0.000286764	0.001190312	-0.00032631	-0.000331891	0.00037326	-0.001636728	0.000173012	0.001228863	0.001330593	-0.000218966	0.000572134	-2.67E-05	-0.000718292	-0.000376674	-0.000408932	0.00012343	0.001596888	-0.000106937	0.000412997	-0.000305059	0.000421564	-0.000120373	0.000747852	-0.000760038	-0.000257412	0.000187007	-0.000248226	0.000119199	0.000427064	0.000449599	0.000529139	-0.000618878	0.00057213	-0.000158834	-0.000227876	0.000136406
WTM_2000_264_13_S	-0.035827482	0.007987991	-0.003902295	0.002863915	-0.004401996	0.001274746	9.02E-05	-0.002031315	-0.000329116	-0.000788184	-0.000399889	-0.000298514	9.69E-05	0.000399595	-0.001507525	-4.04E-06	0.000592501	4.58E-05	0.001111001	0.000577771	0.000575301	-0.001424842	0.000711216	-7.55E-05	1.16E-05	0.000268043	-0.00022207	-0.000508596	0.000124096	-0.000463212	0.000139767	9.99E-05	-3.39E-05	-0.000241539	0.000393339	2.58E-05	-0.000181811	4.01E-05	0.000235911	-6.93E-05	-0.000105997	-4.36E-05	-0.000166827	2.38E-05	-0.000171271	-0.000201106	-0.000270451	6.97E-05	-9.79E-06
WTM_2000_264_15_S	-0.036595833	0.005373687	0.005820306	0.000346081	-0.005122746	0.000564729	0.000791648	-0.00330335	0.00137085	0.001899026	-0.000588615	-0.000862777	-0.000573317	-0.000983067	-0.000429328	0.000473988	1.92E-06	-0.000281645	-3.36E-06	0.001058289	-0.00026047	-0.000629123	0.000887532	-0.000452469	4.67E-05	-8.97E-05	0.000131713	0.000142151	0.000595542	-0.00103578	0.000514983	-1.82E-05	-0.000125024	-0.000134376	4.77E-05	-0.000215306	0.000156835	-4.52E-05	-0.000357596	-0.000381231	1.90E-06	-5.01E-05	-6.21E-05	-7.65E-05	0.000186307	-7.55E-07	0.000132415	-7.34E-06	-0.00013175
WTM_2000_264_16_S	-0.044981924	0.001071057	0.005118575	0.000143534	-0.006244997	0.001456556	-0.002834876	-0.003173893	-0.000916287	-0.000514826	0.00023517	0.001356679	2.11E-05	-0.001289018	0.001099607	0.000499873	3.14E-05	0.000269663	0.000683965	0.00022118	0.000944987	-0.000181241	0.00036079	-0.000153703	-8.36E-05	8.19E-05	-0.000108068	-0.000158108	0.000160604	-0.000167844	-0.000462039	0.000472375	-0.000111499	2.59E-05	-0.00017995	0.000195077	0.000151607	-0.000126545	-8.30E-06	-6.64E-05	0.000287681	0.000122125	7.88E-05	0.000422341	-6.24E-05	0.000111778	-3.19E-05	-3.95E-05	-0.000171339
WTM_2000_264_18_S	-0.041385502	0.006597987	0.001428934	0.00328495	-0.004439776	0.00063958	-0.002656675	-0.003012406	0.000615837	0.000333653	-0.000767508	-0.000188423	0.001323682	-0.002323957	0.001039859	-0.000373442	-6.98E-05	-0.000919101	0.000398664	0.001086733	-0.000185158	0.000570048	0.000537977	-6.24E-05	-0.000240557	-0.000894526	-0.000139129	-0.000659919	2.51E-05	-0.000355577	-1.16E-05	5.50E-05	-0.000209899	-8.14E-05	0.000416791	2.74E-05	0.000129307	-5.67E-05	2.19E-05	-0.000186293	0.000263637	-0.000368825	0.000425234	0.000155982	0.000358453	0.000173937	1.62E-05	-3.86E-05	-0.000276658
WTM_2000_264_2_S	-0.025851442	0.00749938	-0.007377111	0.001654253	-0.004917124	0.003094445	0.002230655	0.000901382	0.000177247	-0.000431725	-0.000765777	0.001037202	-0.000766257	0.000172222	-0.000327329	0.000736767	4.52E-05	-9.77E-05	-0.000225159	8.37E-05	0.000228594	0.000740054	0.000662526	7.51E-05	-3.72E-05	-0.000270656	0.000845479	0.000210489	-0.000680406	0.000330147	-0.000252962	0.000598755	0.000433046	9.72E-07	-0.000319271	0.000136692	-0.000216406	0.000143984	-0.000127647	-0.000131463	6.76E-05	-0.000346601	0.000143967	0.000190946	-0.000148849	-3.19E-05	0.000104968	0.00019214	-0.000157513
WTM_2000_264_29_S	-0.043933608	0.005294329	3.13E-05	0.004767264	-0.004580937	0.000208747	0.001090546	-0.002753303	-0.000437675	0.000258713	2.94E-07	-0.000863254	0.000909081	-0.000177935	-0.000999766	-2.80E-05	0.001281622	0.000235452	0.000580959	0.000754447	3.76E-05	-0.000284928	0.000718893	-0.000854869	0.000306668	-0.000108996	0.000221409	0.000280538	-8.84E-05	-8.09E-05	0.000209245	-0.000126367	-0.000377271	5.49E-05	-0.000401867	0.000127104	2.18E-05	-0.000217062	-2.89E-05	1.72E-05	-0.000286745	-0.000409483	0.000164504	-2.70E-06	-0.000307099	-0.000303883	9.24E-05	-6.72E-05	5.42E-05
WTM_2000_264_3_S	-0.028572777	0.008364922	-0.001406207	5.44E-05	-0.003716613	-0.000391559	-0.00101919	-0.001166124	0.001960168	0.000664453	-0.001067717	-0.001336571	-0.000746422	0.000209894	0.000802383	-0.000101877	7.19E-05	-0.00016578	-0.000392592	-0.000121051	-5.44E-05	0.000253862	0.000125609	0.000166151	-6.53E-06	0.000121976	0.000100704	0.000654535	-0.000547342	0.000226959	3.15E-05	-0.000258987	5.10E-05	-2.25E-05	-0.000449689	3.17E-05	0.00026058	-0.000172616	7.34E-05	0.000264469	-0.00014092	-0.000216001	0.000271993	0.00023412	0.000120879	-0.000309724	0.00034416	0.000168579	-2.15E-06
WTM_2000_264_5_S	-0.035998922	0.00624885	0.000735113	0.004021911	-0.004745041	0.000386351	0.002834292	-0.000759087	0.000351887	-0.001276136	-0.001173066	0.000700575	-0.000605124	0.000817058	-0.000296401	0.001278145	0.000754175	0.000375226	-0.000485462	0.000624072	0.000933819	0.000421527	0.000213924	0.000606724	-0.000103009	0.000321823	0.000681528	-1.72E-05	0.000198618	0.000712489	-0.000408795	0.000151304	0.000556268	0.000348706	-0.000539803	7.19E-05	0.000144007	-6.03E-05	7.60E-05	-0.000394031	0.000143975	-0.000274936	3.42E-07	4.90E-05	0.000121131	0.000463691	7.98E-05	-0.000252941	-0.000248446
WTM_2000_264_6_S	-0.03308037	0.011767059	-0.000913007	0.006642319	-0.004163571	0.001336033	0.000658518	-0.001520418	-0.001209768	0.001132272	-0.00057615	0.000995217	-0.000646996	0.000507333	-0.000882901	0.000634858	0.000700822	0.000333683	0.000680571	0.000502497	1.10E-06	0.000535348	-0.000205596	6.39E-05	-1.96E-06	-0.000211027	0.000472653	-0.000352124	-4.31E-05	-8.45E-05	0.000340609	0.000124324	0.000148678	-0.000389808	-0.000217181	0.000423496	-6.68E-05	0.000142309	0.000346145	-0.000131354	1.66E-05	-1.69E-05	0.000380007	-1.21E-05	4.15E-05	0.000212045	3.13E-05	0.000290929	7.10E-05
WTM_2000_264_7_S	-0.029399276	0.011138773	-0.000850316	0.002349711	-0.002789125	-0.000628312	-0.00150802	-0.001425638	-0.000798507	0.001512961	-0.001187594	-2.23E-05	0.000329394	-0.001163438	5.80E-05	0.001107346	-0.000100301	0.000299985	-0.000342552	0.00051436	0.000680231	0.000181436	-0.000183146	0.000487223	0.000649822	-0.000464625	0.000184892	-0.00055074	0.000203947	0.000530701	-0.000437448	-8.47E-05	-0.000403792	0.000255751	-7.19E-05	-9.44E-05	-0.000270097	0.000164781	-0.000299913	0.00015888	0.000217616	0.000226709	-0.00018786	-0.000109546	-0.00014799	0.000114853	6.39E-05	-8.99E-05	-0.000117104
WTM_2000_264_8_S	-0.032701486	0.010032605	7.71E-05	9.37E-05	-0.002935419	-0.00170337	0.000510455	-0.003228915	0.000768628	-0.003200345	0.000641344	-0.003161211	0.000378013	-0.00010574	-0.000754196	-0.000143722	3.17E-05	-0.000497248	-0.000343514	0.000162768	0.000353312	-0.001289393	-0.000315322	-0.001106349	-0.000103859	-9.66E-05	-0.000423064	0.000467763	0.000237779	-0.000319858	0.000767572	-0.000249613	-0.000203465	-0.0003437	0.000313167	-0.000414705	-0.000673514	-0.000564781	-0.00013743	0.000728213	-0.000206082	-0.000466403	5.36E-05	-0.000291296	0.000102038	0.000182168	-0.000155865	0.000253763	-0.000152691
WTM_2000_3_1_S	-0.019066544	0.003237279	0.011359751	-0.006642333	0.000263478	0.000888119	-0.000177363	0.001094212	0.001229223	-0.000772872	-0.001525403	0.001731391	-0.000278965	-0.001265377	-0.000410608	0.000667002	0.000507035	-0.001704827	-0.002170444	-0.000652704	-0.001079029	-0.000532953	0.001361735	0.000320971	0.000104907	-2.62E-05	-0.000221692	0.000267326	0.000279671	0.000379143	-0.001014467	7.11E-07	-0.00084567	-1.65E-05	-0.000104502	0.000428686	0.000109703	0.000126402	0.000159076	-0.000200932	-0.000380442	3.30E-05	-0.00035047	-0.000220388	-0.000183192	9.39E-05	-0.000389053	-3.10E-05	0.000235982
WTM_2000_3_2_S	-0.02415842	0.005521193	-1.51E-05	-0.00098281	-0.003395118	0.005598801	5.65E-05	0.000876422	-0.001584446	0.000320662	0.002188814	0.001635408	0.001435261	-0.000515338	-0.000572484	-0.000920425	-0.000724826	0.000576141	0.000344545	-0.000383496	0.000136299	-0.000285704	0.000360835	-0.000368644	0.000584861	-2.36E-05	4.12E-05	0.000728285	-4.03E-05	0.000146126	-0.000284218	0.000179775	0.000132791	-0.000528888	0.000299823	-2.56E-08	-0.000244228	0.000135793	0.000282115	-6.80E-05	-7.36E-05	0.000328496	0.000248009	0.00016314	9.98E-06	-9.52E-05	0.000102568	0.000261772	-0.000225198
WTM_2000_3_3_S	-0.035518476	0.007643737	-0.002266676	-0.001227197	-0.004723824	0.000348109	0.001101925	-0.002267441	0.001603678	-0.000458535	0.00105397	-0.000316427	-0.001537511	0.000340716	-0.00019749	0.000196749	0.000263986	-0.000555113	-0.000569774	-0.000641755	0.000992971	-0.000895167	-0.000150068	0.000264466	0.000336216	0.000335217	-0.000848942	-0.000772737	-0.000328107	0.000106046	0.000178453	-0.000339339	-0.000362175	4.11E-05	-6.76E-05	0.000175343	0.000302329	-0.000208442	-0.000201098	-8.09E-05	0.000264698	-0.000501892	-4.54E-05	8.10E-05	-0.000232175	-0.000410729	0.000101979	-0.000160681	-1.96E-06
WTM_2000_3_5_S	-0.044402453	0.007036375	0.000852623	0.003733486	-0.006113881	0.000639341	-0.000338171	-0.001522308	0.000664202	-0.001081546	0.000309637	0.001049258	8.93E-05	-0.001706018	0.001160554	-0.000243207	-0.000531048	-0.000562879	-0.000537554	4.18E-05	-0.000137998	-0.000375551	0.001908848	0.000763123	0.000103223	0.000205286	-0.000973506	-3.31E-05	-4.59E-06	0.000176353	0.000100441	0.000206098	-0.000602687	-0.000745061	-0.000548377	1.48E-05	-9.14E-05	0.00046323	-0.000163857	0.000687311	0.000423648	-0.000280133	-5.79E-05	-0.000337786	-8.05E-05	-0.000156006	-0.000313449	-1.95E-05	0.000344362
WTM_2000_64_S	-0.033773455	0.007097123	-0.011766863	0.006198373	-0.005329592	0.002522961	0.002715135	-0.001237244	0.00069512	0.001600212	-0.001295621	0.00182579	0.001278949	0.000261873	-0.000182531	0.000440858	-0.000746125	0.000629993	-0.000627654	8.84E-05	0.00060319	-2.90E-05	0.00093958	0.00020914	0.00021188	0.00104877	-0.000283708	-0.000368384	-0.000203594	0.000447634	5.23E-05	-0.000238457	8.23E-05	0.000115589	-0.000351295	0.000668704	0.000428578	-0.000356422	0.000319595	-2.32E-05	0.000527265	0.000161583	-4.06E-05	-0.000326368	0.000227583	-0.000356237	-0.000217222	0.000346555	-0.000228864
WTM_2000_65_S	-0.003433956	0.012724569	0.002416671	-0.00288849	0.006998451	0.003794092	0.000332677	-0.000489465	-0.000808963	0.001596381	-0.000114397	0.002651695	-0.001191904	0.000342957	-0.00107989	-0.000262172	-0.000597163	-0.000404537	0.000853049	-0.000112157	-0.000765395	-7.93E-05	-0.000553172	-0.00018839	-4.59E-05	0.000492568	0.000250088	-0.000694308	-0.000350784	0.000153425	-0.000319531	0.000137769	-0.000572541	9.83E-05	0.000227264	0.000129461	0.000216514	-0.000226323	0.000484465	-0.000416652	0.000137191	0.000297439	-0.000142169	9.89E-06	-0.000248556	-0.000105768	0.000308777	0.000115063	-4.91E-05
WTM_2000_66_S	-0.020101531	-0.000728893	0.003783488	-0.009853054	-0.000253087	0.000160979	0.002864175	-0.00107733	-0.001537236	0.001857207	-0.001872861	-0.000361836	0.000902054	0.000523985	-0.000579696	0.000876356	0.000960984	0.000397019	-0.001099316	-0.000305935	0.000155994	0.000396749	-9.30E-05	-0.000403206	-0.000678562	0.000718124	-0.000218696	-8.44E-05	0.000632545	0.000556084	-0.000321515	3.28E-05	0.000101883	0.00035173	6.62E-05	-0.000197157	-0.000521729	3.42E-05	-0.000495599	-0.000240638	-0.00031876	0.000389678	0.000256217	-0.000152995	0.000260094	0.000299115	-0.000246668	0.000149181	8.73E-05
WTM_2001_24_1_S	-0.026326482	0.015573024	-0.004838131	2.86E-05	-0.005073509	0.000872302	-0.000740475	-0.003770374	-0.001247283	0.000613005	-0.000875075	0.000932993	0.000812506	-0.000500895	0.0012963	2.33E-05	0.000889367	-0.000221708	-0.001402827	-0.001171337	-0.000477888	-0.000870453	0.000755537	-0.000390508	-9.37E-05	-0.000571491	0.000135278	-7.89E-05	-0.000545581	0.000255835	0.00015339	-0.000533437	0.000205753	-0.000797673	0.000440996	-0.000298605	0.000122803	0.000255061	0.000485341	0.000228263	0.000137299	0.000157573	7.73E-05	-0.000117353	-0.000118125	4.46E-05	-0.000138695	-0.000407972	-0.000497758
WTM_2001_24_2_S	-0.033798799	0.012146674	0.002972534	0.003744703	-0.003661395	0.002020266	0.001716782	-0.003855989	-0.000400751	0.001563672	-0.000661065	0.000770558	-5.53E-06	0.000448667	-0.001084319	0.000501901	-0.000302556	0.001087653	-0.000104277	0.000413598	-0.000525651	-0.000391769	-0.000140678	-0.000400238	-5.65E-05	0.00052695	2.09E-05	0.000425105	-0.00019801	0.00023584	-0.000173354	0.000309812	8.14E-06	-0.000596421	-0.00015272	-8.63E-05	-0.000300634	0.000277533	4.29E-05	0.00029293	-3.63E-05	0.000317851	-0.000196653	0.000350954	0.000162859	-8.04E-05	-0.000140153	0.000324993	-0.000345425
WTM_2001_28_1_S	-0.027315483	0.012750157	-0.005839338	-0.000272859	-0.001429545	0.002297168	-0.000829365	-0.003475659	-0.000539647	-0.000288744	-0.001285117	-0.002087977	0.000592424	0.00062702	-0.000330656	-0.001228902	0.001197423	0.001135365	0.00101016	-0.001297682	0.000134809	0.000354355	3.06E-05	-0.000433405	5.86E-05	0.001074052	0.000413311	1.27E-05	-0.000366484	0.000552806	-0.000990917	0.000232473	-0.000368925	5.55E-05	-0.000237571	0.000195995	0.000619676	0.000190624	0.000186359	6.83E-05	-0.000167034	4.18E-05	-1.95E-05	0.000170014	0.000161286	0.000195023	0.000377405	0.000390926	6.02E-05
WTM_2002_34_S	-0.011021461	0.009610289	0.00039488	-0.009127098	-0.001508853	0.003014536	0.001949148	0.002931055	-0.000688275	-0.001068547	0.000516694	-0.000669557	-0.000422718	0.00018961	-0.000489066	7.53E-05	0.000499904	-0.000250653	-0.00069693	4.54E-05	-0.000489365	-0.00110586	-0.000637623	0.000245341	-0.000328532	0.000525558	0.000358215	-0.000252694	-0.000869203	0.000232607	-3.78E-05	-0.000248663	-0.000182151	0.000431177	0.000639993	-0.000140424	0.000428698	-0.000488011	-0.000123384	-0.00013808	0.000504132	-4.71E-05	-0.000271863	-0.000179467	-0.000424877	0.000107084	0.000377601	-0.000297297	0.000181243
WTM_2002_35_S	-0.028382766	0.002493201	0.0018542	0.008864539	0.014352544	-0.001304481	-0.009319958	-0.003411158	0.000873805	0.002387649	0.001181219	-0.002787208	-0.000968109	-0.001127984	-0.000729633	-0.000854643	-0.001663035	0.001982826	-0.00060968	0.000382802	-0.000264608	-0.00045136	0.000761222	-6.78E-05	0.000198014	-0.000688167	3.37E-05	0.000761107	-0.000546139	0.001078049	4.49E-05	0.000232058	-0.000134382	0.000422619	-0.00070229	0.000435037	-0.000266733	-0.000163418	-0.000495631	-0.000565336	-0.000288024	0.000314811	0.000400017	0.000704785	-0.000804796	0.000605542	0.000254955	-0.000190245	-0.000545762
WTM_2003_64_1_S	-0.041901727	0.005679529	-0.002005069	0.002218887	-0.007586982	0.00126333	0.001371502	1.85E-05	0.000191306	-0.001548812	0.001130665	-0.000167651	-0.001600725	0.001409513	-0.001746385	-0.002021136	0.000708226	-0.00074614	0.000211242	-0.000214889	-0.000195144	0.000661713	0.000772558	2.79E-05	5.04E-05	0.000439138	0.000360757	-7.55E-05	-0.000698091	6.44E-05	0.000453727	-5.40E-05	-0.000497054	0.000198474	-0.00034241	-0.000377003	-0.000182042	-0.000619313	0.000747992	0.00016715	0.000201571	-0.000273648	0.000155535	0.000119201	-8.36E-05	-0.000129285	0.000104384	-0.000164713	-3.36E-05
WTM_2003_76_S	-0.026525172	0.010713029	0.002341401	0.000790567	-0.002182564	0.003075842	-0.000644626	0.001630322	0.000697068	-0.001120578	0.001130878	0.000120811	0.000620084	-0.00043194	0.000687918	-0.000623485	0.000130472	3.75E-05	-0.000825482	0.000146788	-0.000947313	-0.00043131	-0.000140234	0.00060693	4.24E-05	-0.00059585	-0.000719445	0.000321258	-0.000334531	0.000330887	0.000641634	-0.00028333	-0.000217683	0.000431882	0.00057572	-0.000424466	-0.000110665	2.74E-05	3.00E-05	7.69E-05	-6.42E-06	0.00011766	-4.90E-05	-3.20E-05	-0.000219531	-6.20E-05	-2.97E-05	-0.000541062	-0.000134493
WTM_2004_57_S	0.041991443	-0.037515271	0.022993775	0.007512877	-0.005789453	0.007375358	-0.002699656	-0.002741691	0.000975116	0.002987029	0.001044873	-0.000369683	-0.000785428	0.002728778	0.000910915	-0.001715486	0.000435294	-0.000781122	-0.000191567	-0.00143614	1.09E-05	0.000142186	-0.00072735	-7.16E-05	-0.000430565	0.000642143	-0.000721302	-3.29E-05	-0.000283102	0.000277309	-8.81E-05	-0.00010781	-0.000162983	0.00012372	-4.36E-05	-7.22E-05	0.000430954	-0.00022706	0.000215767	0.000329915	0.000330265	0.000219546	8.62E-05	0.000194664	6.53E-05	-0.000167141	-2.28E-05	-0.000395808	1.57E-05
WTM_2005_38_S	-0.050302036	0.000322513	0.00803631	0.001377326	-0.008458858	0.00103016	0.000253901	-0.004001911	-0.001053012	-0.000883123	0.000858642	0.001435143	-0.00011769	0.000827846	-0.000515632	-9.06E-05	0.000449501	-0.000152434	0.000427343	0.00069817	-0.000121393	0.000729914	-4.87E-05	3.03E-05	4.20E-05	-0.000219347	0.000557886	-0.001011692	-0.000325468	-0.000117944	8.70E-05	3.40E-05	4.00E-05	-4.97E-05	-8.58E-05	-9.12E-05	-0.000639919	-0.00028821	0.000145103	-0.000390575	0.000124301	8.60E-05	0.000242883	7.12E-05	-0.000264212	9.49E-05	-0.000203175	-0.000421251	0.00035904
WTM_2005_56_1_S	-0.02830144	-0.008013234	-0.005795332	-0.002560543	0.011201953	0.005797137	0.00735368	-0.002694335	0.004360865	-0.002841223	0.00090952	-0.000283278	0.001937115	0.000388505	0.000833289	-0.000217595	0.001227142	0.000287149	-0.001009293	0.00024596	-6.72E-05	0.000226419	8.41E-05	0.000812114	-0.000458345	-4.06E-05	-0.000585676	0.000188456	0.000547659	0.000631095	0.000276703	0.000502993	2.17E-06	-3.70E-05	3.43E-05	-0.000175655	0.000171557	-0.000301885	-2.44E-05	-0.000708786	-6.02E-05	0.000307528	0.000186858	5.89E-05	4.02E-05	-0.000429422	-0.000188964	0.000424191	-0.00030771
WTM_2005_56_2_S	-0.038760409	-0.006590001	0.001212529	0.001579424	0.005163831	0.000557813	0.000460855	-0.001699097	0.004455036	0.000871167	-0.001042184	-0.00059514	-0.000610749	0.000843039	-0.000332081	-0.000751985	0.000400852	0.002563666	0.00078668	-0.000267521	0.001531542	0.000721045	-0.001404852	0.000220224	1.92E-05	0.000107368	5.90E-05	0.000575966	-0.001013888	0.000786025	0.000673878	-0.000869421	0.00017695	-5.89E-05	-8.06E-05	4.98E-05	0.000654599	0.000129802	0.000189343	9.56E-05	0.000595934	0.000365623	6.60E-05	-2.65E-05	-0.000441962	0.00016091	9.16E-06	0.000167781	9.25E-05
WTM_2005_56_3_S	-0.03434606	-0.009611344	0.005468866	0.002066596	0.007515144	0.004167272	-0.004164843	-0.002801902	0.002365258	0.000480161	0.001770789	-0.000917119	-0.00270186	-0.000153813	0.001460787	-0.000128596	0.000712577	0.000824153	-0.000241185	-0.000564076	0.001184171	0.000607112	0.001179788	0.000273411	0.000389502	-0.000216081	0.000753448	0.000856164	0.00040906	0.000337329	0.000482575	0.000866761	0.000950953	4.10E-05	0.000119876	-0.000406384	0.000194936	-0.00078549	-0.000117846	-0.000133307	0.000216482	6.39E-05	-0.000734232	-0.000384685	-0.000360195	-8.38E-05	-0.000268596	-0.000196683	8.64E-05
WTM_2005_64_S	-0.008961058	-0.005057046	0.008820611	-0.002998915	0.002169246	-0.0097769	0.002692619	0.001515524	-0.003384235	0.001684318	0.000322687	0.001664226	-0.00013865	0.002646722	0.001350939	-9.37E-05	-0.000921664	0.001635612	-0.001398026	-0.000467679	0.000554535	0.000840533	0.000689915	0.000135971	0.000984198	0.001290731	-0.000747308	-7.16E-05	3.99E-05	0.000560903	0.000683346	-0.000699496	-5.53E-05	-0.000512274	0.000580771	0.000201788	-0.000408846	2.80E-05	0.000236914	0.000328184	9.10E-05	7.91E-05	-5.76E-06	0.000140517	0.000238646	0.00031543	0.000432871	-6.86E-05	0.000181607
WTM_2006_128L_S	0.033430381	-0.004545779	0.001041514	0.001531794	-0.001979331	-0.005386781	-0.002354279	0.002206399	-0.000366175	-0.001691496	0.001574943	0.002475715	-0.001546326	-0.000275804	-0.000434433	-0.001803354	-0.000150315	-6.55E-05	0.001062773	-0.000989636	0.000660585	-0.000224122	0.001627975	0.000417943	-0.000805346	-0.000658115	-0.000507931	-0.000350349	5.04E-05	0.000231543	-0.00037353	-0.000267208	-0.000103165	0.000258834	0.000659439	-0.000459275	-6.47E-05	-0.000391699	-0.000150715	-2.98E-05	-0.000369959	-8.28E-05	-3.60E-05	-5.03E-05	-0.000177636	0.000135853	-0.000198814	7.07E-05	1.25E-05
WTM_2006_65_1_S	-0.034837455	0.008320604	-0.00078399	0.004464216	-0.004708494	0.001860644	0.000129601	-0.000511683	0.000443024	-0.001580786	-0.001267346	6.39E-05	-0.001583763	0.001096373	-0.001929042	-0.00059882	0.000211714	-0.000414097	0.000318302	0.000608109	0.001414193	9.77E-06	0.000849591	-0.000104988	5.96E-05	1.60E-05	0.000404695	-4.68E-05	0.000585427	-0.000552603	0.000131377	0.000546227	0.000694584	0.000327254	9.91E-06	-0.000163865	-0.000496021	-0.0003553	1.60E-05	0.000101717	-0.000168695	-0.000164369	3.78E-05	-8.61E-05	-6.28E-05	-1.88E-05	-0.000208809	1.63E-06	-7.38E-05
WTM_2006_65_2_S	-0.049007093	0.003674952	0.002434488	0.009138922	-0.007534055	0.001855382	-0.003144295	0.000919315	-0.000146369	-0.003906227	0.000197111	0.001932373	0.000646903	0.002172173	-0.000873938	-0.000448071	0.000326772	-0.000858412	-0.000115099	0.000957687	-0.000580737	0.000279961	0.000288632	-0.000223831	-0.00201405	-0.000416639	-0.000551618	5.69E-05	0.000315507	-0.000357905	0.000754568	-0.000165299	0.000429037	-1.78E-05	-6.69E-05	0.00038829	0.000227075	8.21E-05	0.00016995	-0.000323025	-0.000326758	0.000282769	-2.82E-05	0.000190183	-7.76E-05	-0.000179581	-0.000516938	0.000132175	0.000218153
WTM_2006_66_2_1_S	-0.035915935	0.00610615	0.002111399	0.003590763	-0.005908537	-0.001251381	-0.001626164	0.002067185	0.000145998	-0.002572498	0.000901162	0.001926108	-0.000505858	-0.000507314	-0.000140794	0.001055633	0.00060233	-0.001263338	-1.55E-05	0.000428482	0.000255885	-0.000508574	-2.41E-05	-0.000199457	-0.000563904	0.000277149	0.000137468	-0.000237622	1.82E-05	-0.000454471	0.000282418	-9.81E-05	0.000206968	-0.000154807	-0.000450819	2.96E-05	0.000314787	-3.10E-05	9.28E-05	-0.000339312	-0.000257803	0.000177042	0.000259186	-0.000205575	-7.04E-05	0.000116074	2.03E-05	-0.00032676	-0.00018745
WTM_2006_67_1_S	-0.02703622	0.003798233	-0.008111564	0.017657184	-0.001704934	-0.004610829	-0.002335018	0.006455077	-0.00197166	0.002473037	-0.002734343	0.001234654	-0.000341767	0.001682704	-0.000840263	-0.000100127	0.000395159	-0.000450484	-0.000770673	-0.000657461	-0.000107433	0.000441942	-0.000116811	-2.99E-05	9.11E-05	-0.000215707	0.000633923	0.000387039	-1.61E-05	0.000212605	0.000271432	0.000214181	0.000441048	0.000426582	-0.000377174	-0.000202843	-4.06E-05	0.000252392	-0.000446278	-0.000142225	0.000121928	-0.000166922	0.000140858	-7.93E-05	3.25E-05	-0.000252714	-2.12E-05	-4.34E-05	-0.000261947
WTM_2006_67_2_S	-0.031519978	-0.005066235	0.001032227	0.015435934	-0.004795476	-0.005987618	-0.000356387	0.002038358	-0.00091065	0.003190573	-0.000469205	0.001331276	0.000491968	0.001658851	0.000279241	0.000400106	3.75E-05	-0.000420819	-0.000729246	-0.000267031	0.000773684	-0.00026596	-0.001187417	4.25E-05	-0.000413667	0.000190726	9.68E-05	0.000117362	-7.48E-05	5.47E-06	-0.000816037	-8.83E-06	0.000306912	0.00025229	-0.000108621	8.40E-05	0.000170605	-0.000315003	-4.43E-06	0.000233859	0.000381961	-0.000107069	-1.00E-04	-9.42E-05	0.000345966	-2.56E-05	-9.07E-05	0.000291984	0.000148815
WTM_2006_67_3_S	-0.032928097	-0.005335411	0.003237654	0.013040046	-0.000238982	-0.003557783	-0.000807124	0.004721375	0.000993611	0.0029249	-0.000657651	0.001453488	0.000123975	0.000311292	0.000353933	0.000819975	0.000583368	-0.000420925	0.000707758	0.000283273	-9.05E-05	-0.000582695	-0.000252414	-2.90E-05	-0.000228595	-0.000606279	-6.55E-05	-0.000107449	-0.000288836	-0.000311084	-0.000317705	0.000697822	5.70E-05	0.000427262	4.59E-05	-0.00024792	-9.05E-05	-7.03E-05	-0.00014542	0.000315166	0.000286113	8.58E-05	0.000301951	-0.000262579	0.000228311	-0.000388732	-5.58E-05	5.28E-05	-0.000174237
WTM_2006_69_1_1_S	-0.024485589	0.00172353	-0.008998831	0.017329398	0.000840317	-0.00714551	0.001589352	0.006447832	-0.000638832	0.00145455	-0.001868484	-5.53E-06	0.002195665	0.001571541	-0.001069081	0.000431046	0.001194742	-0.000837506	-0.000408998	-0.000936075	0.000507592	-0.000615095	-0.000500774	2.76E-05	0.000279422	0.000509432	0.00081751	0.000615931	-0.00012586	0.000993668	-0.000457175	0.00014342	-0.000346367	0.000160973	-4.42E-05	0.000242174	0.000266922	8.79E-05	0.000246577	-0.000371733	-0.000368982	7.73E-05	-1.97E-05	-0.00012217	-0.000120017	-9.91E-06	0.00023682	-0.000120926	5.53E-05
WTM_2006_69_2_1_S	-0.010352408	-0.014131652	0.014412138	0.003046352	-0.001396098	-0.007596531	-0.000827565	-0.000533871	0.000718083	-6.20E-05	0.000306882	0.000770998	0.000333177	-0.000224388	0.000676711	-0.00040993	0.00027256	-0.000197622	-0.000173282	-0.000585011	-9.39E-05	0.000243512	0.000443856	0.000338092	-2.69E-05	-9.09E-05	-0.000294795	-6.58E-06	0.000278708	-0.000375557	-0.000336545	0.000100245	-1.65E-05	0.000397661	0.000148354	-0.000308613	-4.20E-05	-0.000343057	2.16E-05	-6.29E-06	-0.00010091	-7.87E-05	0.000133495	-9.26E-05	-0.000271875	-0.000138415	-0.000124856	0.000268246	7.54E-05
WTM_2006_70_1_S	0.143472569	-0.011595273	0.008244929	0.001902411	-0.003451565	0.008063765	0.00337388	-0.005519277	0.000750025	0.001109615	-0.001031155	-0.002275303	0.000296026	0.004275505	-0.00034522	-0.000650745	-6.50E-05	-1.14E-05	-0.000965089	0.001376434	-0.00028073	-0.000939625	-0.000141645	-0.000559181	0.000740993	7.22E-05	-0.000392035	0.000801217	-0.000574409	-0.000293072	0.000215539	-3.66E-05	0.000408367	6.11E-05	0.000120441	0.000141583	-0.000176707	-0.000251102	-8.14E-05	-0.000254005	-0.000173626	-0.000125436	-9.11E-05	-0.000192007	-0.000280076	0.000199245	-0.0004433	2.80E-05	0.000364716
WTM_2007_1173R_S	-0.020878795	0.004235207	0.014226776	-0.008351321	-0.001327071	0.00078154	-0.005807366	0.001455859	0.004902076	-0.001507154	-0.003944738	0.000333234	0.001167888	-0.002993026	0.000590348	-0.001238706	-0.002295887	0.000526271	-0.00236227	0.001843255	0.000237582	0.001307106	-0.00189791	7.96E-05	0.000617496	0.000291391	-0.000458465	-0.000418212	-0.001262989	0.000866262	0.000195425	-0.000850691	4.99E-05	0.000480259	-0.00035306	-0.001360607	0.000637263	-0.000306497	0.000402384	0.000954619	-0.000669112	0.000143967	6.83E-05	-0.000506994	-2.15E-05	-0.000185945	-0.000295103	0.000668613	6.66E-05
WTM_2007_1293_S	-0.000306743	0.003534835	0.000917695	-0.005478808	0.002376607	0.001391606	-0.004562222	0.007274475	0.003623761	0.000321664	-0.002264922	0.001054315	-0.001587131	-7.38E-05	-0.000359717	-0.001004274	-0.000891772	-0.000238468	0.000647228	-0.00112037	6.66E-05	0.000651595	0.000290529	-8.55E-05	0.000588012	-6.98E-05	0.000723869	0.000678538	0.000846482	-0.000868178	-1.31E-05	2.74E-05	2.55E-05	-0.000118641	-0.000304666	1.28E-05	0.000494728	-0.000613635	0.000242433	0.000403729	-0.000100287	0.000266353	6.44E-06	0.000396787	-0.000109933	-0.000297844	-0.000134386	-0.000307389	0.000450126
WTM_2007_1314_S	-0.029879954	0.00841571	0.003386696	0.003297561	-0.002924032	0.003838922	4.97E-05	3.43E-05	0.000149334	-0.001651755	4.97E-05	0.002208623	-0.000168481	-0.000155275	0.000684171	0.000327178	-8.38E-05	0.001013585	-0.001086958	0.000457354	0.001360731	4.62E-05	0.000708064	0.000204226	0.000845482	-0.000244184	0.000261622	0.000717444	0.0003176	-0.000342023	0.000206085	-0.000319928	-0.000148269	0.000403894	0.000160138	0.000223069	0.000335335	-0.000227647	0.000726968	0.00018237	-0.000312777	-0.000334102	0.000196002	-0.000446906	-6.90E-07	0.000251875	0.00031792	4.11E-05	-0.000139198
WTM_2007_1461_1R_S	0.116117046	0.007515945	-0.007478292	-0.001333854	3.03E-05	-0.000897659	0.000271361	-0.000997348	-0.002621999	-0.000926482	-0.00106551	6.15E-05	-3.26E-05	0.000609019	-9.00E-05	0.000184865	7.20E-05	2.87E-05	-0.001290474	0.00096788	0.000181431	-0.000144632	-0.000576478	-0.000340514	0.001034976	-0.000354306	-0.001026667	0.000184023	0.000470487	-0.00048604	-0.000162037	0.000350695	-4.89E-05	0.000321321	0.00025707	0.000131855	0.000193137	-0.000336095	2.14E-05	-0.00052644	-0.000392773	-1.80E-05	7.64E-05	0.000256099	0.000158291	0.000106097	7.98E-05	3.53E-05	0.000170584
WTM_2007_1480R_S	-0.03037584	0.003922722	0.001113766	0.002372993	-0.000584821	0.002056597	-0.002217032	0.002828688	0.000758884	0.002295802	-0.000136218	-0.00171544	-0.001094122	-0.000452111	-0.000421607	5.07E-05	-0.000827307	0.001084597	-0.001511847	-0.000110255	-4.92E-05	-6.55E-05	-0.000441727	-0.000480626	-0.000126565	-0.000886033	-0.000462647	-0.000471736	8.29E-05	-0.000299053	0.000198204	0.000732072	0.00030388	-0.000218132	-0.000286854	-1.12E-05	-0.000689583	6.77E-06	-0.000578194	-0.000947661	0.000324966	0.000302662	-0.000500983	0.000225489	-0.00019492	-1.66E-05	-0.000163501	-0.000144774	0.000139622
WTM_2007_1511R_S	-0.015612063	0.012307678	-0.001296513	-0.004238958	-0.002963342	0.003981226	0.000548299	-0.001184663	-0.001353602	0.000640526	-0.000574994	-0.000614853	0.001191148	-0.001084477	1.88E-05	-6.51E-05	-0.000967988	0.001110287	-1.01E-05	0.000416755	-1.93E-05	-0.000743145	9.43E-05	0.000765755	9.65E-05	0.000358342	-0.000126146	0.000991447	5.28E-05	0.000291277	0.000110024	-0.00016055	-0.000238847	-0.000107373	0.000156227	-0.000287677	0.00013715	0.000158041	-0.000469991	0.000415652	0.000495526	0.000117616	-0.00097753	-0.000257234	3.62E-05	0.000154793	-8.58E-05	-0.00058139	-1.07E-05
WTM_2007_2037R_S	-0.0427527	0.006558637	-0.001867088	0.004717163	-0.004865484	-0.00035408	0.003018913	-0.001448395	0.002012984	-0.000923933	0.000222878	-0.000562989	-0.002745033	0.00084306	-0.001003769	0.00034166	-0.000630763	0.0008389	0.000531358	0.000444749	-0.000544581	-0.000159403	0.000942051	2.87E-05	0.000219765	-8.68E-05	0.000254252	-0.000476416	-0.000101879	0.000275953	0.000312456	-0.000344724	-4.21E-05	0.000284752	-0.000307922	0.000321427	-0.000210928	0.00016683	0.000613736	0.000297008	0.000237227	-0.000165834	0.000415749	-9.79E-05	0.000750303	3.97E-06	-9.53E-05	-0.000444623	-0.000224089
WTM_2007_2038R_S	-0.04914271	0.001467198	0.002017007	0.010462201	-0.006139699	-0.000255151	-0.003431947	-0.001151793	0.001757511	-0.000829051	-0.000760205	0.002075297	0.000980561	0.001252517	0.001702686	0.000220875	-0.000923117	-0.000664039	0.000308788	0.000298519	0.000358802	-0.000163911	0.000667811	-4.54E-05	-0.00090305	-0.00045935	-2.62E-05	-0.00040677	-0.00033401	-0.00020444	-0.00020585	4.45E-05	-0.000390162	0.000407717	0.000515389	-0.000622694	0.000116327	-0.000361406	1.84E-06	0.000446743	9.88E-05	0.000311091	0.000456075	-0.000163188	-0.0001576	-0.000126062	0.000159192	-0.000374697	0.000184903
WTM_2007_2039R_S	-0.027603033	0.007471412	0.000636945	-0.003664376	-0.004650762	0.002502453	0.00429176	-0.001151422	0.002144285	-0.001667479	-0.00175611	-0.001595729	0.001117782	0.000835873	-0.001322188	0.000496319	0.0003745	0.000719042	-0.000311062	0.000899602	0.000970945	-0.00077979	0.000630701	-0.000303366	0.000402373	0.000301069	0.00027216	-0.000219103	0.000663381	0.000478366	-0.000147639	-9.43E-05	-0.00011933	0.000136312	-0.000209962	0.000357665	0.000707031	9.80E-05	0.000404986	9.91E-05	0.000116123	3.74E-05	3.34E-06	-0.000453354	-1.28E-05	0.000318118	-0.000357346	0.000285495	-2.08E-05
WTM_2007_2048R_S	-0.032145498	0.009592448	-0.001160027	0.002286515	-0.003779626	2.83E-05	-0.001395351	-0.000472579	-0.000159288	-0.000586443	0.000284976	-9.64E-05	1.59E-05	0.000389739	0.0002886	0.001290448	0.00040864	-0.000369341	0.001138986	-1.08E-05	-0.000327094	-0.000764269	8.57E-05	-3.88E-05	-0.000871663	0.000142833	0.00010139	-0.000193176	-3.44E-05	0.000106706	5.71E-05	-0.000205901	7.16E-05	0.000240236	-0.000157857	0.000274223	-7.59E-05	-1.06E-05	-0.000153188	-7.15E-05	0.000284361	-6.45E-05	0.000477672	-0.000129238	0.000224979	8.33E-05	-0.000115149	-0.000248846	1.59E-05
WTM_2007_2051R_S	-0.037563291	0.006796182	0.000438277	0.006349733	-0.005016283	0.001501835	0.001827798	0.001298676	-0.000506327	0.000118422	0.000314588	0.001454849	-0.000667487	-0.000112849	-0.001049404	0.000539935	0.000761272	-0.000261815	-0.000186892	0.000637571	0.000456777	-4.14E-05	-0.000120836	3.33E-05	0.000138943	-0.000527763	0.0003093	-7.74E-05	-6.74E-05	-0.000185026	0.000229032	0.00021178	0.00013451	6.94E-06	3.22E-05	-1.41E-05	-2.90E-05	3.79E-05	6.57E-05	6.06E-05	-0.00043707	-0.000214853	4.55E-05	-0.000193921	-9.20E-05	1.05E-07	-6.21E-05	-8.19E-05	0.000355195
WTM_2007_2052_S	-0.011884199	0.017581497	-0.004995528	-0.002264383	0.00093646	0.004424809	0.001251162	-0.000864732	0.000750144	0.000713806	-0.000565051	-0.001438271	0.001852291	-0.000435178	-0.000198164	-0.000329707	0.000919675	-0.0003854	0.000466317	-0.000857841	-3.38E-05	2.47E-05	0.000733967	0.001094344	0.000475073	0.000520722	0.000109198	3.28E-05	0.000958625	-0.000302954	-0.000925554	-0.000176753	0.000473771	-0.000375532	0.00017272	-0.000703128	-7.61E-05	6.11E-05	-0.000310311	-9.97E-05	-0.000582871	0.000334814	4.59E-05	4.62E-05	-0.000445292	-0.000501134	-6.23E-05	0.000119425	0.000263844
WTM_2007_2053R_S	-0.04251558	0.006033075	-0.001738091	0.005107139	-0.005368838	0.000112684	-0.000335528	-0.001654506	0.000194748	-0.002505281	0.000330014	0.001890379	-4.04E-05	-6.91E-05	-0.000330082	0.000520131	-0.000233076	-0.001115075	0.000238362	0.000238554	0.000553433	-0.000104711	0.000374256	-0.000381848	-0.001087136	0.000698181	-0.000233497	-0.000138313	0.00013945	-0.000161796	0.000133628	-8.14E-05	4.33E-05	6.92E-05	5.01E-05	-0.000176153	0.000121683	0.000230289	0.000352008	-0.000188498	-4.38E-05	-0.000415231	-7.04E-05	-0.0001752	2.39E-05	3.51E-05	-0.000251266	-0.000305204	-0.00048508
WTM_2007_2451R_S	0.072542957	0.010987939	-0.007166809	0.003260961	3.06E-05	-0.003364124	-0.00027066	0.003140647	0.002053716	-0.003229642	-0.002484711	0.000456799	-0.000949592	0.000277685	-1.97E-05	0.000877674	0.000365	8.19E-05	-0.000171237	-0.000141058	-0.001008284	-0.000140952	-0.00039473	-0.000120074	0.000261986	-0.000224809	-0.000730273	-0.000194295	0.000490855	-0.000352295	0.000354533	0.00031179	-0.000271399	-0.000484162	-0.000231683	0.00016096	0.000116225	3.62E-05	-0.000282454	3.49E-05	-0.000228442	0.000163651	0.00019047	-0.000396929	0.000113663	0.000211272	0.000408565	0.000162972	9.76E-05
WTM_2007_2453_1_S	0.106287477	-0.036888731	0.023138935	0.006762657	-0.00741862	0.011221049	-0.002621447	-0.004457831	0.003905183	0.000401714	0.000674749	-0.005045865	0.001528511	0.000551345	-0.000281427	-0.000827175	0.000596286	-0.001384008	-0.000588431	-0.000234972	0.000816403	-0.001103752	-0.001033697	-0.000352742	-0.000247939	0.000269533	0.000630138	-0.00067644	0.00024259	-0.000317257	-0.000162362	-0.000710708	-0.000218343	-0.000183178	3.86E-05	-0.000131021	4.86E-05	0.000305471	0.000161628	0.000372249	0.000200146	-7.09E-05	0.00036473	-0.000287262	0.000165239	-0.000220126	0.000416524	-0.000248512	-0.000272549
WTM_2007_2465_1_S	0.014458713	-0.004241494	0.004829154	0.00013797	0.003796223	-0.007765055	-0.000730195	-0.001427677	-0.000723446	0.000463889	0.000537344	0.00101359	0.001280732	0.002231156	0.00032056	-0.000675401	-0.001284457	0.001822484	-0.000524784	-0.000391087	-0.000774047	0.000308515	0.00113687	0.00066953	-6.51E-05	0.000755527	-0.001232593	-9.40E-05	-0.000320821	0.000744165	-1.95E-05	-0.000600144	-0.000142338	0.000556579	0.000576144	-0.000509117	-0.000426249	-0.000260934	0.000189346	0.000189764	-4.48E-05	-0.000734952	-0.000102415	0.000526997	0.000160645	-0.000152041	6.84E-05	0.000139199	0.00021292
WTM_2007_2469R_S	0.045639722	0.001979482	-0.001353065	0.00173507	0.000280195	-0.004142457	-0.001456798	-0.000737284	0.000164962	0.00029268	-0.001375025	0.001795229	0.00054171	-0.00012441	0.000222654	-0.000364227	-0.000534268	5.44E-05	0.000340758	-0.000321249	-0.000260855	-0.000149451	-0.000328591	-3.55E-06	-5.12E-05	-0.000271854	-0.000343442	0.000299718	-0.000129001	-6.34E-05	0.000111284	-0.000426895	-0.000590166	0.000263679	0.000154607	-0.000250169	-0.000124648	-0.000252388	-0.000218178	-5.97E-05	0.000134667	6.97E-06	0.000185314	-2.93E-05	8.45E-06	0.000118738	-6.32E-05	-0.0003726	-9.95E-05
WTM_2007_2471R_S	0.067712961	0.007855307	-0.007407852	-0.001861278	-1.80E-06	-0.003235022	0.003831373	0.000292723	-0.000926706	-0.001935337	-0.001833732	-0.000769258	0.000119821	0.001645861	-0.000512863	-0.000303576	0.000133051	0.001188442	-0.000878457	-0.000513033	3.87E-05	0.000525345	0.000571363	0.000200677	0.000337828	-8.67E-05	0.000200919	0.00023629	2.68E-05	-0.000322426	2.01E-05	0.000249065	0.000583197	-0.000184925	-0.000150689	-0.000472557	-0.000209176	-0.000144976	-0.000462617	1.24E-05	-0.000299366	-6.72E-07	0.000248443	-4.06E-05	0.000168762	0.000193377	-0.000353831	-7.80E-05	-0.000111461
WTM_2007_2472R_S	0.021750017	0.003502973	0.001391246	-0.000657169	0.000561396	-0.006483801	0.000733108	-0.001286964	-0.000887933	-1.60E-05	-0.000550443	0.001749113	-0.001106632	0.001965786	-0.000298086	-0.00073754	-0.00072445	0.00083185	0.000861751	0.000380188	-4.56E-05	0.000666938	0.001030856	0.000582903	-9.30E-05	0.000371488	-0.000374851	0.000213082	-4.66E-05	2.56E-05	-0.00047089	0.000251687	9.60E-05	0.000350906	1.83E-05	-0.000189557	3.62E-05	-0.000383571	9.07E-05	-1.04E-05	6.35E-05	8.83E-07	0.000454292	1.81E-05	6.10E-05	-1.61E-05	-0.000106928	-0.00020685	0.000165743
WTM_2007_2475_1R_S	0.080805592	0.00476891	-0.003041609	0.000710458	0.001138224	-0.00214569	-0.000433355	-0.001482225	-0.000155259	-0.000914815	-0.001253576	0.000364647	-0.001702894	0.000343012	-0.001056363	2.73E-05	0.000678916	-0.000556	-0.000377743	0.000462788	0.000299582	-0.000199314	-4.61E-05	-0.000155526	-0.000194831	0.000517048	-0.000483624	8.55E-05	-2.19E-05	0.000166405	0.000342703	-0.00015828	0.000182764	0.00019713	-0.000200358	-3.22E-05	-0.0001958	-0.000115876	-0.000142518	7.18E-05	-7.10E-05	-0.00012117	0.000209477	-0.000108446	-7.80E-06	6.63E-05	9.18E-05	5.35E-05	5.19E-05
WTM_2008_127_5_1_S	-0.030048216	0.009485488	-0.000325092	0.00417511	-0.001601965	4.70E-05	0.002439494	-0.00127291	0.002945264	0.000595945	-0.001162714	-0.000296013	0.000294031	0.000549426	0.000265194	0.000773465	-0.000325355	0.000105626	1.81E-05	0.000144485	-0.000106713	-0.000628957	-0.000128768	0.001026682	-0.000271406	-0.000254279	4.72E-05	5.84E-05	-0.000239383	-0.000228957	-0.000726522	0.000104243	9.97E-05	0.000157617	-0.00030713	-0.00024809	2.04E-05	2.63E-05	2.07E-05	0.000261336	-0.00035297	-1.98E-05	-0.000133289	0.000367881	-9.67E-05	-0.000116549	6.58E-05	0.000105897	-0.000137482
WTM_2008_127_6_1_S	-0.035182125	0.007494368	-0.00241045	0.004188995	-0.003109821	0.000578352	0.001524637	-6.28E-05	0.000692463	0.000294778	-0.000810465	0.000522995	-0.000405962	0.000613878	-0.001028026	0.000901577	-0.00047181	0.000484545	-0.000559279	0.000850153	0.000688614	-0.00078157	0.000458807	-9.58E-05	-2.13E-05	-0.000416333	0.00087208	4.87E-05	-0.00025248	-0.00076257	-0.000129776	-0.000516441	-0.000139688	0.000488763	0.00026069	-0.000484776	0.000120641	6.93E-05	0.000299285	-0.0002056	-9.35E-05	9.52E-05	0.000199426	0.000100708	-0.000195763	0.000142537	6.30E-05	-0.000236373	0.000216381
WTM_2008_34_12_S	-0.030439683	0.012610287	-0.003681428	0.007219761	-0.003165088	0.000577405	-3.66E-05	0.000814892	0.000564817	0.000752415	-0.000847595	0.002006293	0.001023698	0.000685436	-0.000699717	0.001174068	-0.000967999	-0.000321934	-0.000496316	-0.00070496	-0.000560312	-0.000742695	8.73E-05	-0.00026872	-0.000142082	-0.000142059	5.19E-05	0.000568479	0.000173653	0.000129829	-3.78E-05	-0.000148409	-0.000457177	0.000279244	0.00010032	-0.00056936	-0.000222136	0.000156044	2.05E-05	2.88E-05	-1.88E-05	0.000260079	0.000299811	0.000296699	-0.00031439	-0.000330554	2.00E-06	-9.68E-05	0.00016856
WTM_2008_34_17_S	-0.036820133	0.011281128	-0.005379683	0.003422003	-0.005345478	0.000444718	-1.02E-05	-0.003208186	0.000817042	0.000380908	-0.000107172	0.001841102	0.00022829	0.000250702	-0.000536771	-0.000145868	0.000402088	-0.000885848	-0.000105012	2.50E-05	0.000614894	-0.000276022	-0.000104102	1.26E-06	-0.000278005	-0.000241942	-0.000341621	-0.000463573	-0.000153901	0.000497366	-0.000137608	0.000400566	-7.89E-05	-5.35E-05	0.000248353	0.000306092	-0.000609885	2.38E-05	4.71E-05	0.000125039	-0.000267124	-8.13E-05	0.000341004	0.00017889	0.000164538	-7.87E-05	0.000257925	-3.26E-05	1.95E-05
WTM_2008_34_24_S	-0.038650608	0.010037878	0.002933807	0.002288255	-0.003182772	-0.004178974	-0.002513536	0.000249641	0.003228483	-0.003165386	0.00040897	-0.002062426	-0.003209759	-0.001345622	0.000696516	0.000601687	0.001403882	-0.001049756	-0.00104659	-0.000991335	-0.000216757	-7.69E-05	-0.000310136	-0.000528156	0.000529501	-0.000307768	-0.000500381	0.000723269	-8.46E-05	0.00072211	0.000462797	2.85E-05	-0.00010594	-1.48E-05	7.75E-05	0.000525983	-0.000387747	0.000826695	-0.000211933	0.000816417	-0.000310749	0.000167517	3.44E-05	0.000189671	0.00046843	-0.000241269	-0.000189843	0.000143973	0.000400433
WTM_2008_42_7_S	0.068477954	-0.000964272	-0.0014058	0.001218492	0.002142959	-0.001606276	0.000198693	0.000124109	-0.000162893	-0.000556248	-0.000366959	-0.000416187	0.001195535	-0.001071702	-0.000335207	-0.000104197	-0.000242383	-0.000209245	0.000634924	0.000414031	-0.000113853	0.000806843	0.001209592	0.000741293	-0.000337823	-0.000323519	-0.000600422	-8.15E-05	0.000252841	-0.000122623	6.77E-05	-4.03E-05	-7.48E-06	0.000340895	0.000320753	-0.000244358	4.83E-05	0.000413265	-0.000134341	-0.000153682	-8.06E-05	0.000108932	-0.000170386	0.000277113	-5.99E-05	-7.13E-05	0.000558251	-0.000527204	-0.00028438
WTM_2009_25_S	0.060927427	-0.003607159	0.007584844	-0.001352241	-0.00045385	-0.003581455	0.002525955	-0.001913442	-3.78E-05	-0.002539577	-0.000273627	-0.000520233	0.000287376	-0.001233649	-0.000282712	0.000445174	-0.000571828	0.000415521	-4.85E-05	-0.000289884	-0.000764496	8.86E-05	-0.000158521	-0.000556512	-7.46E-05	-0.000910729	0.000960239	0.000542865	0.000368087	4.32E-05	0.000780131	-0.000291938	-0.000483448	0.000334316	0.000176308	-0.000136122	0.00044924	-0.000351443	0.000193592	9.31E-05	0.000404497	0.000548406	1.16E-05	6.22E-05	-0.000144277	-0.000149154	-0.000206666	6.16E-05	6.97E-05
WTM_2010_62_1_S	-0.032147107	0.011463155	-0.001643174	0.000173863	-0.002422676	-0.002438988	-0.000109187	-0.002132545	-0.000145419	-0.002085614	0.000530604	0.001018716	-0.000661193	-0.000886179	0.000524693	0.00130239	0.000317262	-0.001293758	-0.00049888	-0.001129822	0.000115057	-0.000568061	-0.000610584	-0.000604948	0.000229848	3.35E-05	0.000194319	-4.21E-05	-0.000197901	-2.48E-05	0.000537944	0.000108389	2.39E-05	-0.000337173	-0.00025834	-9.88E-05	0.000350046	8.94E-05	-0.000272197	5.38E-05	1.21E-05	-0.00023766	-0.000101398	0.000133943	-0.000143725	3.34E-05	-3.88E-05	0.000260623	-6.62E-05
WTM_2010_62_3_S	0.043404901	-0.035733938	0.022462137	0.008881419	-0.004303427	0.007175357	-0.003439652	-0.00277769	0.000444372	0.001696604	-0.00092503	-0.001164281	0.001689096	0.002263533	0.001226273	-0.000120154	0.001551418	-0.001259215	-0.001101344	-0.000958829	0.00049522	-0.000120323	-0.000547015	0.000581756	0.000392786	0.000212415	-0.000639753	0.000153963	-3.61E-05	-6.02E-05	-0.000159658	-0.000523731	0.000270229	-0.000216452	-0.000263181	-0.000177561	1.14E-05	-7.31E-05	-0.000109672	-1.77E-05	0.000265951	1.87E-05	-0.000178377	-0.000167016	0.000229181	0.000169836	6.62E-05	-0.000278689	-8.56E-05
WTM_2010_84_S	0.051895204	-0.003729882	0.006408497	-0.001223456	-0.000506511	-0.004214236	0.003742864	-0.0011646	-0.000531551	-0.002879418	0.001565232	0.000653914	-0.000372202	-0.000964325	-0.000495158	0.00088194	-0.00030193	0.000858078	0.000110402	-5.75E-05	-0.000112453	-2.62E-05	-0.000325266	0.000143689	-0.000700175	0.00031759	-1.86E-05	-0.00014444	0.000313036	0.000196531	0.000341566	0.000304715	0.000204367	-7.61E-05	4.17E-05	3.15E-05	-3.14E-05	-4.91E-05	0.000273155	0.000129951	8.56E-05	3.50E-05	0.00015573	0.000145131	-4.22E-05	-0.000115057	-0.000345606	0.000245424	8.53E-05
WTM_2010_86_S	0.088625148	0.005680966	-0.003235186	0.004172589	-0.000885472	0.000447077	-0.000629226	0.00059985	-0.001153967	-0.001586945	-0.000512106	-0.00097646	0.000797503	-0.001093972	3.44E-05	0.001171486	-0.000401866	0.000300502	0.000563116	-0.000750581	-0.000999169	2.96E-05	0.000185947	-0.000267582	-0.000132868	-0.000302943	-0.000218091	0.000126034	0.000523237	5.15E-05	5.81E-05	2.10E-05	-0.000233793	0.000264473	-2.16E-05	-0.000368795	0.000111104	6.60E-05	-0.000325584	0.000137142	-0.000405407	-0.000256511	-0.000300158	-0.000153	-0.00013936	1.33E-06	0.000261813	0.000148783	-0.000143374
WTM_2012_43_S	0.075787231	-0.005323236	0.006503241	-0.003397649	-0.000360205	-0.002535319	-0.000286626	-0.003124274	-0.001852077	-0.000515215	-0.000198795	0.000859832	-0.002549089	-0.00125161	-0.000590779	0.000457801	0.000384057	0.000471043	-0.00075738	-0.000570123	0.000263683	0.000478242	5.92E-05	-0.000347622	-0.000878325	0.000664839	0.000104244	-4.04E-05	-0.000158084	-0.000177743	0.000389208	0.000103941	-0.000112026	-8.10E-05	-0.00028869	6.99E-05	-0.000720849	0.000143177	0.000433562	9.38E-05	-2.23E-05	0.000137472	-0.000428938	-0.000247298	-0.000550073	0.000271247	-9.35E-05	3.79E-05	5.68E-05
WTM_2012_58_S	0.074259958	-0.002183123	0.001896941	-0.001447906	-0.001406032	-0.000905195	0.0031716	-0.001608545	-0.003128071	-0.001781755	0.000714741	-3.13E-05	0.000141642	-0.001142958	-0.0002022	-0.000176396	-0.000538879	0.000833631	-8.93E-05	-3.39E-05	3.41E-05	0.000163587	-0.00037586	-0.000209371	-0.000805223	0.000195212	4.99E-05	0.0002384	0.000253849	0.000279095	0.000761109	0.000542181	9.36E-05	-0.000111522	0.000218174	9.84E-05	0.000517067	0.000165824	0.000405457	7.46E-05	3.45E-05	4.74E-05	-0.000200158	0.000190131	-2.42E-05	-0.000220206	-0.000158292	-0.000129316	3.08E-05
WTM_2012_85_S	0.050694431	-0.004327426	-0.01333451	-1.05E-05	-0.002049804	-0.001984042	0.000746159	0.000293029	-0.000607656	-0.001524758	-0.001219291	0.00091811	0.001810316	-0.001216469	0.000830967	-0.001582029	-6.78E-05	0.000253329	-0.000470129	-0.000291981	0.000936246	0.001034538	0.001632304	-0.00011183	-0.000901544	-0.000536772	0.000388223	-0.000221419	-0.000617658	-2.03E-05	-0.00028473	-4.93E-05	-0.000211196	-0.000124189	0.000919911	-0.000330286	-0.000254242	-0.000614232	-4.03E-05	0.000134306	-0.000208291	-0.000273859	-0.00076658	5.04E-05	-5.68E-05	5.85E-07	0.00024108	0.000287374	0.000415288
WTM_2013_100_1_S	0.084511175	0.008079177	-0.000677258	0.00078755	-0.001029768	-0.004590225	-0.005542096	-0.000234566	0.003656584	-0.000944511	-0.000574226	-0.002731637	-0.005449482	0.000455639	0.000663311	-9.07E-05	-0.000216277	-0.000623005	4.27E-05	-0.000653626	-0.000575983	0.000255013	-0.000635285	2.42E-05	-0.000100927	0.001406713	-0.000413113	-0.000299659	-0.000178351	-0.000338139	0.000512365	-8.95E-05	0.00055714	-9.88E-05	-0.000126654	-0.000260373	-0.00013526	0.000160889	-8.34E-05	-0.000549794	-0.000238298	0.000272463	-0.000292061	6.13E-07	-0.000219617	-0.00011382	0.000159092	3.21E-05	-0.000255511
WTM_2013_101_S	0.048942125	-0.000405486	-0.001999921	0.014269699	0.013241189	-0.004081513	-9.44E-05	0.001188628	0.00379245	-0.000693947	0.001042173	-0.000626325	-0.001750833	-0.001303707	-0.003245352	0.000748443	-0.001132833	-0.000684235	0.001733358	0.000578756	-0.000159384	-8.97E-05	0.000632453	0.000757569	-0.000200671	0.000293427	6.68E-05	-0.000153391	0.000288286	-0.000172053	-0.00033578	0.000607474	-0.000479793	0.000499211	0.000159527	-7.58E-05	-0.000438321	0.000141417	8.21E-05	0.000235631	5.17E-06	0.000174981	-2.57E-05	8.48E-05	7.00E-05	-0.000120312	-7.51E-05	0.000362906	-3.29E-05
WTM_2013_106_S	-0.004472248	0.013249682	-0.000527257	-0.005713649	0.000569285	0.000410013	-0.000807154	-0.000111627	-0.003596456	0.002905823	-0.001716015	0.000419933	0.000989367	-0.000446319	0.000161604	-0.000738508	-0.000134828	-0.000485077	0.000943372	0.000594694	0.000137308	-0.00010326	-0.000193142	0.000219363	9.15E-05	0.000454063	0.000193085	-0.00016992	-0.000281397	-0.000256987	-2.52E-06	-5.36E-05	0.000232171	-0.000519096	0.000242659	2.14E-05	0.000202326	0.000437943	0.000182169	0.000121218	-2.31E-05	-7.59E-05	-8.54E-05	-0.000274312	-6.96E-05	-4.65E-05	-7.18E-05	-3.30E-05	0.000159109
WTM_2013_8_1_S	-0.045090845	-0.021085376	-0.018319353	-0.003310988	-0.001029754	-0.000876056	-0.00461509	-0.000219326	-0.000896794	0.000527872	-0.004229758	-0.001607387	-0.000656792	-0.001436077	-0.002483907	0.000917269	-0.000261647	0.000502047	-0.000368136	-0.00104421	0.000552025	-0.001187016	0.000490701	-0.001402189	1.83E-05	0.000460948	-0.000889232	0.000156793	-0.000966761	-0.000658202	-0.000298853	-0.000565402	-0.000260202	5.35E-06	0.000317688	-0.000547423	6.79E-05	0.000704721	0.000167134	-0.000646262	0.000378057	-8.40E-05	0.000219222	0.000236789	7.67E-05	-0.000356439	5.24E-05	-0.000121285	2.92E-05
WTM_2013_8_2_S	-0.056309393	-0.028930726	-0.022988327	-0.002665495	-0.004918596	0.000365019	8.09E-05	0.001603209	-0.001616512	0.000582265	-0.001107502	-0.000749589	-0.000770518	-0.002293188	-0.001172248	-0.000754885	-0.000246709	0.000330196	-0.000389948	-0.000542568	0.001050481	0.000896621	0.000251101	-0.001090896	0.000887733	0.001120789	-0.000195788	3.77E-05	8.56E-05	-0.000883033	-0.000533959	0.000144029	0.000824068	5.94E-05	-0.000125441	4.48E-05	0.000134117	-0.000234217	0.000135591	-0.000151821	0.000141399	-6.69E-05	0.000460873	-1.85E-05	-0.000381787	-0.00026227	-0.000725199	-0.000207721	-6.98E-05
WTM_2013_8_3_S	-0.064657628	-0.029701311	-0.026922505	-0.00166395	-0.00197797	-0.001470356	-0.003310333	-0.003001562	-0.006514906	-0.000200043	-0.005868257	-0.000613651	-0.000705682	0.000211912	-0.005005759	0.000782105	-0.003558974	0.000769518	0.000744137	-0.000343732	-0.00024129	-0.000600856	-0.000189098	-0.000981452	0.000612931	0.001519613	-0.000465124	-9.35E-05	-0.000417971	-0.000898453	0.000298105	-0.000314539	-0.000116434	-0.000388667	0.000534064	0.000302407	9.67E-05	0.000322548	0.000333667	0.000459215	0.000315302	0.000163526	-0.000306574	-0.000102314	-0.000653056	-6.34E-05	5.52E-05	-0.000156426	0.000196502
WTM_2013_8_4_S	-0.059926902	-0.02844745	-0.016970586	-0.002941347	-0.005189671	0.000207246	0.003087433	0.00082255	-0.002904878	-0.001126167	-0.00378715	-0.001265947	-0.001423173	0.001153119	-0.003444016	-0.000400202	0.002227168	0.001275665	-0.000690255	-0.000870052	0.001042796	0.001939863	0.000100474	-0.001151292	-0.000335947	0.00079721	-0.00074934	-0.000588435	-0.000852613	-0.000375163	-0.000923791	0.000700525	0.000494754	9.50E-05	0.000342178	0.000473337	-0.000288384	-0.000232359	0.000203018	0.000331395	0.000339486	0.000101702	5.23E-05	-6.28E-07	-0.00034996	-0.000158692	-2.02E-05	0.000205563	5.08E-05
WTM_2013_91_1_2_S	0.070429391	0.007501631	-0.002825269	0.000807093	0.003476464	-0.005124831	0.000524603	0.002020388	-9.68E-05	-0.002640603	-0.000521162	0.001122257	-0.000544113	-0.001291883	-0.000615263	0.000726918	0.00057928	-5.74E-06	-0.000482151	-0.000524997	0.000502285	-5.73E-05	9.39E-05	0.000517644	0.000512163	-0.000385294	-0.000274725	-6.04E-05	0.000531736	-0.000831929	-3.52E-05	-0.000284367	0.000222398	-0.000158424	-0.000148811	4.97E-05	1.03E-07	-6.56E-05	0.00049684	0.000249994	-0.000323907	-3.53E-05	0.000413996	1.70E-05	0.000226375	0.000225238	-8.33E-05	0.000298224	-3.71E-05
WTM_2013_93_S	-0.056103725	0.002675011	-0.004082204	0.013200782	-0.00666023	-0.004578643	0.001495731	-0.002437337	0.00085502	-0.001633216	0.001207393	-0.000800136	0.001920314	0.000885385	-0.001940898	-0.000341494	0.001289682	-0.001526836	0.001267385	-0.000858596	-0.00048539	-0.000268687	-0.000898946	-1.13E-05	0.001389444	-0.000105708	0.000242384	-0.000628263	-0.000342889	-0.000113477	-0.000571252	0.000406906	-0.000141583	0.000105976	0.000307908	0.000399215	0.000274138	-7.16E-06	-0.000143932	-0.000302993	-8.15E-05	-0.000343801	-0.00016784	-0.000112909	-0.000229831	0.00034758	-0.00016662	0.000114055	0.000433309
WTM_2013_96_1_S	0.065963512	-0.002055318	0.009893136	0.000147048	9.48E-05	-0.004305951	-0.002585904	-0.001217074	0.001396211	-0.003701581	0.00163355	-0.003260471	-0.0016134	-0.000475727	3.23E-05	0.000560556	-0.00025006	0.00019763	-0.001098417	-0.000471713	-0.001397153	0.000664571	-0.000541212	-0.000167217	0.000608671	-0.000384666	0.00083492	-0.000125996	-9.25E-05	-0.000670909	0.000655963	-0.000756215	7.53E-05	-0.000291897	0.000492845	0.00030315	-0.00027374	0.000293422	0.000254702	-9.18E-05	0.000238146	-0.000118422	0.000175731	0.000360728	-0.000235372	-0.000320304	9.78E-05	9.39E-05	0.000547895
WTM_2014_178_S	-0.036113186	-0.013754234	-0.010875364	0.002009873	0.003338714	0.002355919	0.00056431	-1.60E-05	0.000471677	0.000785432	-0.000784802	-0.00045373	-0.001701207	0.000208	-0.001701542	0.001182924	-0.002281714	0.000573953	0.000245636	-0.000764381	-0.000711763	-0.00110116	-0.000748807	0.00048552	8.94E-05	-0.000276975	0.000589735	0.000343785	-0.001170852	-0.000573268	0.000154159	0.00042356	0.000327935	2.48E-05	0.000425642	0.000501528	-0.000484661	-0.000156001	0.000252204	-0.000115669	0.000130522	0.000175473	-0.000830027	0.000243324	-0.000184366	0.000247445	4.93E-06	0.000170435	0.000105099
WTM_2014_179_S	-0.036559581	0.008289668	-0.005394257	0.013908108	0.011121203	0.004337576	-0.001292133	-0.006004742	0.001810729	-2.61E-05	-0.000424363	0.002576392	0.000534878	0.001390553	0.0012756	-0.000444348	-0.000310965	0.000938041	-0.001104923	-0.000623495	0.000207648	-0.000547607	-0.000182747	0.002026323	0.000854587	-0.000130481	0.000738112	0.001109689	-0.000827062	0.000890807	0.000164481	0.000528284	2.67E-05	0.000276009	-0.000330877	0.000713588	-0.000350179	0.000151685	0.000449403	-0.000207403	0.000175571	4.40E-05	-0.000229475	-0.000368288	0.000371879	-0.000926862	-2.94E-05	0.000362865	1.58E-05
WTM_2014_180_S	-0.013589517	-0.002981287	-0.010481038	0.003578011	0.010370774	0.001155504	-0.001578728	0.004659783	0.003685937	-9.35E-05	0.001207668	-0.002120752	0.001334382	0.001601824	0.000435586	0.001288977	-0.000953903	0.000154295	0.000534642	-0.000465698	0.000175216	0.000262542	0.000173272	-0.000976924	-0.000310106	0.000671301	0.000462801	0.000126751	-0.000549005	0.00016294	-0.000744058	0.000121251	-2.51E-05	0.000735485	0.000782931	-0.000411088	-0.000129516	0.000115718	-0.000289039	0.000175828	-0.000568468	2.95E-05	0.000211937	-6.85E-05	-0.000108241	-0.00028552	8.96E-05	-0.000166276	-0.000359731
WTM_2014_181_S	-0.004968729	0.000727557	0.007762016	-0.009082213	0.005807588	-0.000886143	-0.005730612	0.00116051	0.004877129	0.002954171	0.001048923	-0.002295679	-0.002515718	0.002154415	0.002662967	-0.002878434	-0.001348983	0.001420029	0.00456137	-0.001501872	-0.000429853	-0.000809717	-0.000702091	0.000103811	-0.001203576	-0.000719111	-0.001194134	0.000778628	0.000614594	-0.000799008	0.000923671	-0.000352442	-0.000511512	-2.82E-05	0.000308689	-6.95E-05	-0.000404349	-0.000303451	0.000298513	8.31E-05	-2.37E-05	-0.000981159	3.26E-05	-0.000436787	0.000343943	0.000776364	0.000218629	0.000405173	0.000196261
WTM_2014_186_S	0.054353117	-0.015088734	0.013667653	-0.000707691	0.000841997	-0.004521666	0.002024838	-0.00341283	0.001022123	-0.000940088	0.002451606	-0.002098897	-0.000875456	-0.000123568	-0.000924126	-0.000747593	-7.05E-05	0.000300843	0.00069496	0.000223273	-0.000432305	-0.000320401	0.000469721	0.000322607	-0.000307291	0.000443437	0.000371046	-9.19E-05	-0.000119521	0.000364526	-0.000245136	9.39E-05	-0.000543467	-7.88E-05	6.40E-05	0.000241483	0.000252492	-0.000552407	0.000161795	3.05E-06	0.000737902	0.000660279	-0.000135314	-0.000480253	7.70E-05	-6.18E-05	-0.000175634	0.000125571	-4.04E-05
WTM_2014_187_S	-0.006635732	0.009458266	0.000386725	-0.009793466	-0.000908798	-0.004950628	0.003378803	0.002130637	-0.001355824	-0.001252877	0.001085607	-0.001146736	0.000609777	5.29E-05	0.001140097	0.001757679	-0.00025927	-0.000175616	0.000846225	0.001031862	0.00131069	-0.000141913	0.000475021	-7.60E-05	0.001473359	-0.000121813	0.000299126	-0.000414004	-0.000223328	-4.37E-05	8.44E-05	-0.000247023	0.000270081	-0.000823114	0.000103277	0.000136948	-0.000524744	0.000330551	0.000302592	0.000320082	-6.59E-05	6.56E-05	0.000332551	-0.000178116	-0.00016854	1.83E-05	-0.000170995	-0.000121562	-0.000467193
WTM_2014_189_S	-0.049913672	0.006130854	-0.001474626	0.011103054	-0.00563638	0.002132728	-0.004434122	0.005449533	-0.002370795	-0.003473451	0.002424089	-0.002555532	0.003407	0.001248936	-0.000257464	-0.002367981	0.000482384	0.000807327	0.000667257	0.001848676	2.29E-06	-0.000629867	3.72E-05	-0.000889523	-0.000474103	0.000270619	0.001286675	-0.000246558	-0.000228735	-0.000160288	0.0001065	-8.82E-05	-0.000213115	-0.000335609	0.00048467	-6.83E-05	-0.000162542	-0.000587955	-0.000180083	-0.000497196	8.54E-06	0.000525774	0.000313502	1.01E-05	-0.000210101	0.000284191	-0.000170853	-0.000241543	9.97E-05
WTM_2014_191_S	-0.011029703	-0.003311068	-0.02301298	-0.000232843	0.019219424	0.005374798	0.000875963	-0.000849257	0.000845866	-0.000428418	0.001889179	0.001771066	0.000203155	-0.0007014	0.000460711	0.001255313	-0.001369518	-0.00151009	0.000867899	-0.001001892	0.000255054	-0.00086525	-0.000456767	0.001491538	0.000539994	8.24E-05	-0.000404317	-0.001054978	-0.000192523	-0.000450875	-0.000261702	-0.000282901	-0.000590202	3.29E-05	-0.000139274	-8.26E-06	5.46E-05	-0.000297761	0.00014516	-7.34E-05	0.000154454	0.00013184	-0.000224081	0.000149529	0.00014284	0.000365685	9.01E-07	-0.00015911	0.000180707
WTM_2014_194_S	-0.007045246	0.016407876	0.001879151	8.38E-05	0.006539896	0.000409832	-0.006785602	-0.000827236	-0.00594313	0.004666538	0.002035671	-0.000214086	0.003940421	-0.002744972	0.000891767	-0.001592672	3.60E-05	-0.0017463	0.002388365	0.000501165	-0.001905093	-0.001073604	-0.000956516	0.000386517	-0.001053373	0.001846052	-0.000252219	0.000145617	0.000721483	0.000136811	0.000799244	-0.000342531	-4.08E-06	0.000223669	-4.86E-06	-0.000112391	-0.000324654	0.000239126	0.000233559	-0.000146497	0.000111669	0.000170031	-0.000467339	-0.000520172	2.38E-05	-8.01E-06	-0.000274426	-1.79E-05	-0.000156807
WTM_2014_195_S	0.044948551	-0.002205922	0.0069324	0.003174974	0.000605962	-0.004378092	0.000899193	0.001627765	0.00072328	-0.002345667	-0.001130009	-0.000818357	-0.001432369	-0.000356585	-0.001773021	0.001133891	0.000610538	-0.001015561	-7.92E-05	0.000334821	-0.00042661	-4.83E-05	-0.000433222	-0.000199582	0.000592703	0.000403019	-0.001156182	0.000208124	-0.000375343	0.000232793	0.000227334	0.000431295	-0.000393654	0.000120724	-3.25E-05	-0.000544344	-0.000546777	-0.000683675	-8.09E-05	0.00020475	-9.42E-05	0.000112979	-4.75E-05	-0.000139551	0.000223856	7.17E-05	0.000205248	0.000351689	0.000331243
WTM_2014_196_S	0.161872724	0.007356192	-0.008011632	0.004516344	-0.003209678	0.002499599	-0.002026526	0.000479135	-0.003802239	-0.002018146	0.000378904	-0.000771303	-0.000363053	-0.000595515	-0.001240568	-0.000759611	0.00073286	0.000774757	-0.001214086	0.000458219	0.000779309	-0.001041164	-0.000632791	-0.000838197	0.000537707	-0.000858144	-0.000455692	-9.54E-05	0.00042729	-0.000505005	0.000156991	-0.000283665	-0.00017951	0.000417096	0.000167664	-9.88E-05	5.94E-05	-0.000148488	-0.000312039	-0.000282176	-0.000569726	-9.16E-05	6.67E-05	-0.000247722	0.000496833	-0.000202712	0.000151287	2.26E-05	0.000230466
WTM_2014_197_S	0.10377814	-0.002758595	0.003367237	0.001195363	-0.002792666	0.000115417	0.001790705	-0.000614298	-0.000646488	-0.00262063	0.000700519	-8.42E-06	0.000480072	0.000294658	-0.000699659	0.000878428	-0.00028541	0.00016363	0.000445328	-0.000504942	-0.000648619	7.75E-05	-0.000378783	-0.001333305	0.000141886	-0.000977028	0.000404949	0.000690959	3.22E-05	3.27E-06	-0.00051148	-0.000682075	-0.000182614	0.000618088	0.000127672	0.000803357	-0.000232069	6.22E-05	-0.000625248	0.000141092	-0.000138079	0.000207658	3.14E-05	-0.000251705	-0.000194584	-1.81E-06	3.37E-05	-6.87E-05	-0.000125929
WTM_2014_198_S	-0.021967265	0.002046522	0.003722584	-0.00284005	-0.000705892	-0.000191468	0.001059817	0.000481404	0.00060432	0.000287569	-0.000895911	0.001003771	-0.001283274	0.001447916	0.000105363	6.76E-05	-0.000378116	0.000430887	0.000931086	0.000149637	0.000120712	0.000410427	-5.96E-05	1.31E-05	-0.000359495	0.000638866	-0.000340448	-0.00023795	0.00047353	8.38E-05	0.000352066	0.000503823	0.000112378	0.000127265	3.26E-05	6.28E-05	0.000350234	0.00020921	0.000140227	0.000200235	0.000192116	0.000152349	0.000208331	0.000385311	-0.00010145	-0.000416751	0.000331296	0.00032259	-0.000385713
WTM_2014_201_S	-0.037153086	0.01101654	-0.000773035	0.008657987	-0.006100639	0.001489619	-0.002690804	0.002634942	0.002501799	-0.005503882	0.000784795	-0.002541176	0.001468779	0.000945827	-0.001202843	-1.90E-06	0.001248057	-0.000995757	0.000961887	-0.000232073	-0.001495712	5.22E-05	-6.80E-06	-0.000892184	0.000276875	0.000341801	4.17E-07	9.13E-05	-0.000140588	0.000639921	-0.000290794	-0.00063724	7.42E-05	-0.00017664	0.00057121	0.000235455	-0.000251408	-0.000260058	0.000308933	-5.89E-05	0.000365923	-0.000776433	0.000266911	0.000323155	5.22E-05	-3.42E-05	0.000105785	0.000513085	-6.15E-05
WTM_2014_202_S	-0.021919967	0.001144471	0.008151322	-0.008364317	-0.003922493	0.002525716	-0.000182103	-0.002914625	-0.000833532	-0.000276205	-0.001208924	0.00048776	-0.000716513	0.000706424	0.000924212	0.000799884	0.000946795	0.000976952	0.000185713	0.000712113	0.000552483	0.001113722	-0.000140105	-1.09E-05	-0.001647393	-5.94E-06	-0.000439321	0.000245628	-0.000322113	0.000278884	-0.000251686	-0.000568078	-5.53E-05	-9.98E-05	0.000161661	0.00023383	-0.000333969	-0.000711375	-0.000164826	-0.000163097	0.00016839	5.93E-05	0.000189702	-0.000160898	0.000256485	-0.000336458	-0.000144179	0.000280835	2.47E-06
WTM_2014_203_S	-0.01335414	0.009042517	0.001371023	-0.005792453	-0.00173263	0.000439179	-0.001553898	0.003269599	-0.000738656	-0.000741241	0.000166859	0.00029624	-0.0006565	-0.000831831	0.000628388	0.000142326	3.52E-05	-2.90E-05	-0.000180592	0.00027972	-8.45E-05	-6.24E-05	0.000499379	3.06E-05	0.000392155	-0.000160831	0.000577935	0.000399463	5.10E-05	3.07E-05	0.00041467	-0.000301911	-0.000200382	0.000519066	-1.81E-06	0.000458151	0.000546719	-9.82E-05	-5.53E-05	-7.95E-05	-0.000218235	-0.000155423	9.86E-05	4.82E-05	3.50E-06	-6.83E-05	0.000106342	0.000129454	-1.80E-05
WTM_2014_204_S	-0.038857897	-0.001821511	-0.011643402	0.023429531	-0.001097624	-0.007540391	-0.001217412	0.007419126	-0.002281501	0.002335272	-0.000518342	-0.001303805	0.001730067	0.002133449	0.000198228	-0.000175118	-0.000578356	-0.000142379	-0.00168524	-0.001451928	5.45E-05	0.000779814	0.000291449	0.000924912	-0.000365218	0.00045363	0.00109932	0.000708801	-0.001056579	0.000432407	-0.000181746	-0.000644903	6.11E-05	2.87E-05	0.000498639	0.000619467	0.000243269	0.00010769	0.000474022	0.00015755	2.14E-05	-0.000709534	-0.000476438	0.00015941	0.000214749	-0.000129012	-0.000327733	0.00026647	0.000115202
WTM_2014_205_S	0.076958704	0.004268227	0.001926514	0.004670053	-0.000386871	-0.004778713	0.001670532	-0.003609024	-0.001688441	-0.001430277	-9.36E-05	-0.001528612	4.58E-05	0.001617339	-0.000120838	-0.000284233	-7.46E-05	0.000730079	-0.000321085	-0.000632114	6.89E-05	-0.000969063	-0.000520559	-0.000272084	0.000115135	-0.000909774	-0.000140462	0.000714677	0.00062318	0.000183938	-0.000156613	6.03E-05	0.000331124	0.000391663	0.000515173	7.12E-05	0.000118704	-0.000367213	-0.000308004	0.000322707	-0.000293616	0.000358889	-0.000211566	-0.000177885	3.47E-05	0.000101811	-0.000132802	0.000183964	-0.000166144
WTM_2014_206_S	0.064155205	0.001214916	0.000820338	0.004873033	-0.005864413	-0.004344777	0.001784383	0.000253675	-0.004958059	0.002427377	-0.001684739	0.002603959	-0.000709631	-0.00044881	-0.0008516	0.000426752	0.000519205	-8.99E-05	-0.000501629	0.00140645	0.001565674	0.000636546	-0.00084473	0.000422632	-0.001621171	-0.001100044	-8.59E-05	0.003944782	-0.001620629	0.000330292	-0.001251133	-0.000425098	-0.001178215	-0.002621502	-0.000785167	-0.00101099	-0.000607505	-0.000546713	-0.000272307	5.00E-05	-0.000148448	-4.39E-05	0.000206231	8.24E-05	0.000259937	0.000117981	2.06E-05	-1.96E-05	6.22E-05
WTM_2014_207_S	0.013715101	-0.031827879	0.018333349	0.008657533	-0.00154636	-0.006155405	0.001288942	-0.00151379	-0.0002	0.002949306	-5.87E-05	-0.002459412	0.002380089	-0.001812181	-0.002657433	-0.00050803	0.000670562	0.000702083	-0.000379134	-0.001363142	-4.58E-05	5.09E-05	-0.000296816	0.001085047	-0.000126501	8.51E-05	8.85E-05	0.000340881	0.000402945	-1.68E-05	-0.000138411	0.000161619	-0.000783744	-6.66E-05	-0.000602947	-0.000534248	-0.000415671	-0.000167133	-0.000293482	9.34E-05	0.000186828	-9.87E-05	1.00E-06	0.000189613	-0.000154146	-0.000117044	0.000158047	0.000266525	0.00018498
WTM_2014_208_S	-0.030950159	0.006011425	0.007827735	-0.008248608	-0.008935382	-7.15E-05	-0.002874085	0.000105221	-0.002805947	-0.002157132	0.000558954	0.001080007	0.001544979	-0.001366183	0.00026274	0.001251824	0.000239473	-0.000235218	0.000441603	-0.000250595	-0.000293344	-0.000805725	-0.000219305	-0.00073082	-0.000736844	0.000258794	-0.000442619	0.000801629	5.75E-05	-0.001088794	-0.00080107	-0.000713742	4.96E-05	-0.000125496	0.000558166	3.26E-05	0.000108263	0.000330581	0.000184149	-1.36E-05	3.26E-05	-0.000556936	0.000267787	-0.000218513	-0.000147883	0.000346707	-0.000286019	-0.000122262	-0.000429856
WTM_2015_100_S	-0.038506461	0.009379658	-0.013137698	0.010677559	0.00400684	0.005236852	-0.003259153	-0.003535571	-0.001901131	-0.00151974	0.002897487	-9.63E-05	0.003270078	0.003026819	-0.000583533	-0.002699539	0.001176381	0.000713077	0.000438362	-0.00150532	-0.000333602	-0.000732466	6.23E-05	-0.000892211	-0.000427975	6.33E-05	-0.000634194	-0.000305373	-0.000242027	-0.00055176	9.24E-05	-0.000722828	0.000432671	-0.000312648	-0.000325247	0.000132552	-0.000835539	-0.000642103	-9.90E-05	2.99E-05	-0.000202717	0.000689079	0.000157115	0.000217362	-5.53E-05	-0.000163586	3.57E-05	0.000106056	-0.000121585
WTM_2015_175_1_S	0.014970758	-0.003076756	0.005733672	0.002488485	-0.00170233	-0.008163565	0.00013373	-0.001286837	0.001867685	-0.000902442	-0.00055769	0.00051007	0.000315933	-0.000163994	-0.000579373	-0.000149388	0.000594082	-0.000611426	-0.000387932	-4.30E-05	5.23E-05	-0.00046791	-0.000345267	2.43E-05	0.000317527	-0.000819606	0.000143864	-0.000224813	-2.97E-05	-0.000303165	-0.000329837	-0.000174613	-6.21E-05	-3.49E-05	-0.000215421	0.000170284	7.26E-05	6.84E-05	-0.000343005	-0.000212382	0.000180122	-0.000152386	-5.93E-06	-0.000497422	0.000163319	0.000183958	0.000149489	6.91E-05	-9.98E-05
WTM_2015_186_S	0.041448262	-0.001673918	0.004641957	0.00381143	-0.000749451	-0.005139193	0.002524182	-0.002246589	0.002022905	-0.000463535	-0.001321734	0.000727487	0.00104912	-0.000578207	0.000162075	0.000473638	-0.000252141	0.000933016	-0.000377837	0.000113468	-0.000861413	-0.000294399	3.66E-05	0.000546493	0.000427108	-0.000730256	-7.33E-05	-0.000288877	0.000248701	-0.0002103	-0.000143521	0.00022641	-0.000346158	0.000131925	-5.09E-05	-0.000239337	7.72E-05	-0.000296106	8.72E-05	-7.15E-06	4.69E-05	-1.95E-05	-5.40E-05	-8.37E-05	0.000186581	-0.000253818	0.00020591	0.000193061	-3.44E-05
WTM_2015_260_1_S	-0.018505944	-0.012162838	-0.019329207	-0.003547992	-0.000286307	0.00310137	0.006927397	0.005227876	0.001360656	0.001521471	0.002871119	-6.71E-05	-0.000859846	-0.001157425	0.001707604	-1.95E-05	0.001574889	-0.000498977	0.00085819	-0.001370388	0.000554241	-0.00128904	0.000735622	0.001332775	0.000596331	9.89E-05	-0.000145802	0.000363952	-0.000339004	-0.000231511	0.000294984	-4.23E-05	-0.000994572	0.000143472	-0.000365706	0.000465332	3.02E-05	-9.67E-05	-0.000158681	2.70E-05	-0.000122433	-0.000311814	3.12E-05	-6.39E-05	0.000221345	-4.88E-05	-0.000266967	0.000125795	-6.65E-05
WTM_2015_260_2_S	-0.034143509	-0.012060122	-0.013629367	0.004016542	0.002254381	0.001402787	0.001122949	0.001913042	0.001580436	-0.000871033	-0.002177059	0.000298584	0.001743456	-0.001327705	0.002296935	0.000503719	0.001649612	-0.000834556	0.000521177	-0.000467786	-0.00111011	-0.000255686	0.001300555	0.000913536	0.000363553	-0.000183655	1.23E-05	-0.000126815	-0.000453933	-0.000205463	0.000699156	5.02E-05	-0.000676827	4.06E-05	-0.000309122	0.000301594	5.81E-05	2.67E-05	-0.000320742	-0.000308969	-5.62E-05	-5.39E-05	0.000353836	-9.98E-05	-0.000126603	-0.00018922	-0.000396212	0.000288061	-0.000374283
WTM_2015_267_S	-0.006782626	0.004155805	0.013497394	-0.009731712	0.004409532	-0.000123057	-0.010193877	0.000619639	-0.005822932	0.000670865	-0.000605736	-0.000671438	0.000655449	-0.00084474	0.00022984	-0.000478553	-0.000297053	-0.001277788	0.001400982	9.37E-06	1.01E-06	6.68E-05	-6.03E-06	0.000418293	0.000434983	-0.00039446	0.000305649	0.000115443	0.000517939	-6.81E-05	-0.000348425	2.42E-05	-0.000431764	0.000122666	-0.000367061	-0.000476708	0.000744685	-0.000162511	0.000265747	-7.86E-05	0.00034942	0.000306459	-0.00097436	3.17E-05	-1.29E-05	-0.000130524	-0.000223171	6.32E-05	0.000304057
WTM_2015_269_S	-0.024980891	-0.000548378	0.002416089	0.007851691	0.009551502	0.001101889	-0.001732593	0.002404947	0.003650314	-0.000809229	-0.00192482	0.000657042	0.001023023	0.000209715	-0.001362001	0.000221425	0.002268414	0.000884621	-0.000467957	0.000258234	-8.30E-06	-0.000195929	0.000499361	0.000532843	0.00050072	-0.000501388	-0.000477316	-0.000827661	-0.000567694	0.000601447	-0.000926381	4.24E-05	0.000857614	-0.000405059	-7.49E-05	-0.00015078	-0.000359178	-0.000200142	-0.000209973	-6.68E-05	-0.000456341	-0.000240732	0.00061506	0.000255627	-3.90E-05	-0.000102258	-0.000215005	-2.88E-06	-0.00029332
WTM_2015_273_1_S	-0.036383154	0.00891496	-0.001727816	0.00398953	-0.004441899	0.000594936	-0.001748836	-0.000435263	-0.002059288	8.50E-05	-0.000326009	0.000155966	0.000112771	-0.000589598	-0.000554675	-0.000570988	0.00038444	0.000181207	7.76E-05	0.00095382	0.00034534	0.000571726	0.000438349	-0.000427495	-1.38E-05	-0.000387231	0.000810218	-0.000690956	-0.000494851	0.000297141	6.57E-05	-0.000160891	0.000323666	0.000231827	-0.000229335	0.000158558	0.000290365	-0.000422142	0.000692012	-0.000297192	-0.000173673	8.20E-05	0.000127443	0.000163138	0.000156191	-6.72E-05	4.11E-05	3.16E-05	-6.33E-05
WTM_2015_274L_S	-0.020830383	0.001092517	-0.013490138	0.003591706	0.010731394	-0.000113953	0.000347024	-0.003604394	0.001247858	0.002115033	-0.00130673	-0.000997198	0.002504502	-0.000747665	0.000472616	-0.000418041	-7.79E-05	0.000893615	-0.000236866	9.57E-05	-6.50E-05	-0.000359072	0.000494636	-0.001005998	-0.000176761	0.000434031	-8.62E-05	0.000136098	-0.000191393	-0.000278073	5.72E-05	3.45E-05	-0.000405944	0.000293537	0.000261006	-0.000336289	4.22E-05	-0.00028414	-0.000261861	0.000468682	-2.46E-05	-0.000216041	-0.000391246	0.00018225	-0.000104501	3.19E-05	0.000371424	-0.000201309	-2.05E-05
WTM_2015_67_S	-0.034345103	0.011820353	-0.00262292	0.001068867	-0.001893154	0.000312083	0.001728645	-0.004049603	0.00247812	-0.001684106	-0.001448921	-0.00304195	0.002068426	-0.000781775	-0.001465135	-0.000988101	0.001530218	-0.001138763	0.00010755	-0.000867106	-0.000946921	-0.000587245	0.000319527	-0.000796027	-8.01E-05	0.000890665	0.000372511	0.000386302	0.000109142	-0.000664206	0.000246495	-0.000128419	-7.56E-05	0.000144322	0.000224982	-0.000238728	-0.000612794	-0.00052945	0.000144785	-5.80E-05	-4.78E-05	0.000109779	-0.000140957	-0.000340218	0.000168316	0.000345731	7.91E-05	6.31E-05	-4.68E-05
WTM_2015_68_S	-0.033720596	-0.002949673	-0.009207268	-0.010539686	-0.009572235	0.000374136	0.010731861	-0.00473266	0.004999404	0.003446239	0.002412325	0.002104644	-0.001216268	-0.002555852	0.001341551	-0.000696605	-0.000305408	-0.001608167	-0.001929038	-0.000599041	0.0009232	0.000232642	0.000909272	0.000726659	-0.000231842	-0.000591237	-5.60E-05	0.000396652	0.000738659	0.000202271	0.00049788	-0.000164707	0.000220048	0.000369886	-0.000116553	-0.000111338	0.000209553	-8.03E-05	0.000330272	-0.000302602	0.000279506	-0.000320563	-0.000429867	0.000171371	0.000342983	8.02E-05	0.000288024	-0.000289207	8.49E-05
WTM_2015_69_S	-0.022085329	0.005498858	-0.007168828	-0.009513095	-0.003791224	0.001214479	0.007453745	-0.001386306	0.001658765	0.004126596	0.001874398	0.00013956	-0.001157611	-0.001700398	0.000280491	-0.000784186	0.000816085	-0.000132506	-0.000700431	-0.000550977	0.001342692	-0.000383894	-0.000227846	0.001182277	0.000196784	-3.15E-05	0.000728161	4.80E-05	4.76E-05	0.000154069	-2.86E-05	-0.000452031	-4.64E-05	0.000351409	-0.000416021	-4.28E-05	-0.000387261	1.93E-05	-0.000475236	1.83E-05	-0.000352776	0.00014482	0.000465961	0.000381778	0.000346479	9.56E-05	0.000308589	-8.63E-05	0.00010847
WTM_2015_70_S	-0.026194756	-0.000197287	-0.011161328	0.009114159	0.027815951	0.003524459	-0.002217274	-0.004201483	-0.000454381	-0.00012522	0.002031487	0.002592717	-0.000474328	-0.000319531	-0.002878142	0.002370001	-0.000362158	9.36E-05	-0.000221005	0.00114925	0.000148908	-0.000815126	-0.000796459	0.000848953	0.00049265	0.000340609	0.00100518	0.000334681	-0.000507351	0.000807088	0.000505931	0.000318878	0.000239411	-0.000589312	0.000374969	6.29E-05	-0.000271847	-0.000173554	-0.000168999	-0.000110532	-7.66E-05	-0.000472399	0.000382862	-0.00044124	-4.23E-05	4.56E-05	-0.000267158	-0.000409716	0.000107749
WTM_2015_71_S	-0.036400983	-0.009129827	-0.014543692	0.006433343	0.021992655	0.00540836	-0.006392374	-0.005657804	-0.001119502	-0.00375602	0.000798886	0.003373624	-0.001405754	-0.000255212	-0.000616607	0.000655303	3.17E-05	-0.000518999	-0.000889501	0.000300517	-0.001278271	-0.00013082	-0.001053694	0.00147942	-1.76E-05	0.000549935	-0.000411525	0.000727093	0.000417689	0.00046778	-0.000134197	-6.90E-05	0.000604069	-0.000519497	0.000360772	-6.10E-05	-0.0001991	-0.000329305	-0.000132594	-0.000317507	0.000299225	-2.71E-05	-8.40E-05	-0.00017551	-0.000306279	-0.000348021	2.59E-05	-0.000128092	0.000108417
WTM_2015_72_S	0.032318614	-0.039422893	0.032661568	0.004747385	-0.008192993	0.005383247	7.29E-05	-0.003825268	0.000372482	0.003416965	0.001338087	0.000106452	0.001166909	0.001644306	-8.57E-05	-0.000161044	-9.38E-05	-0.000653613	-0.001078615	-0.001193928	-0.000492758	-0.000129985	-0.000885087	-0.000330137	4.42E-05	0.000215404	-0.00024334	0.000518681	-5.27E-05	-0.000101265	-0.000316251	-0.000289132	-7.36E-05	-0.001041831	-0.000201704	0.000271976	0.000230033	2.02E-05	0.000628218	0.000168904	0.000455736	-1.39E-05	0.000246173	-1.99E-05	-0.000279995	0.000364397	-0.000152306	-0.000295581	-0.000216644
WTM_2015_77_S	-0.022399541	-0.00848604	-0.004916222	-0.001815383	0.005438164	-0.000945725	0.001633002	-0.000385364	-8.59E-05	0.001713346	-0.001332392	-0.002239416	-0.00088669	0.000815498	0.000668426	0.001974723	0.0004848	-0.000189668	0.000438127	-0.000620835	-0.000716931	0.000140162	0.00110282	0.000633406	-0.001399405	-0.003005781	-0.000576024	-0.000424324	-0.000854639	0.000495549	0.001171646	-0.00160536	0.001375899	-0.000314288	-0.000467772	0.000614995	0.00110762	0.000204653	0.00027693	3.32E-05	-0.000567722	0.00085331	8.10E-05	-0.000247044	0.00016453	0.000483885	-0.000370253	7.85E-05	0.000158081
WTM_2015_78_S	-0.0294517	0.001647858	0.010762551	0.003343141	-0.000320501	0.005670769	-0.011637891	0.003319921	-0.004190135	-0.003836464	0.00288894	-0.001227979	-0.000110068	-7.63E-05	0.00082373	1.69E-05	0.001635746	0.001520961	-6.04E-05	0.001576318	0.00092422	0.001523359	0.000860805	0.000123638	-0.000228053	-0.000314833	-0.000635111	2.10E-05	0.001009932	0.00057466	0.000397952	-0.001365646	-0.001074077	-7.16E-05	-2.36E-05	0.000150116	0.000337364	0.000191536	-0.000456235	0.000309132	6.85E-05	0.000226992	0.000457804	-0.000725499	0.000213775	-0.000583935	2.85E-05	0.000295653	8.85E-05
WTM_2015_79_S	-0.034254082	-0.007243469	-0.00739887	0.005650694	0.007667619	0.007210372	0.003371736	-0.00014956	0.002604461	-0.004557945	0.001914718	0.000859613	0.002338772	0.001558057	0.001014339	0.000884304	-0.00070157	0.000997212	0.000243264	0.000556374	-0.000733973	-0.000841454	0.000107687	-2.97E-05	0.000299748	0.000268404	-0.001110336	0.000435984	-0.000519808	0.000164487	-0.000148477	0.000456318	-8.94E-05	9.27E-05	-6.19E-05	-0.000134299	0.000289255	4.93E-05	0.000197903	-5.32E-05	9.74E-05	-0.000302988	-0.000214404	-2.80E-05	-0.000160267	-0.000250579	0.000212056	-5.74E-05	0.000107295
WTM_2015_80_S	-0.019477764	-0.017297199	0.02188527	-0.014744716	0.002060168	9.67E-05	0.004906173	0.002142921	0.000203406	-0.000101521	0.002510309	0.000828081	-0.00051341	0.001971563	-0.001377928	0.00094118	0.000670352	-0.000173802	0.001272367	-0.000232438	0.000261146	-0.000263242	-0.000547032	-5.55E-05	-7.44E-05	-0.00059307	0.00102081	0.00031316	-0.000650661	-9.54E-06	-0.000431125	0.000279959	-0.000222416	-0.000374335	0.000149505	-3.41E-05	-0.00025244	2.48E-05	-0.000477409	-0.000616378	-0.000184317	0.00021368	0.000201935	7.75E-05	4.93E-05	-4.72E-05	-7.73E-05	7.38E-05	0.000136333
WTM_2015_81_S	-0.01215038	0.005139458	0.002038789	-0.001468766	0.006535989	-0.001935722	-0.001717299	-0.006567681	0.00143469	0.006259157	-0.003187708	-0.001681099	-0.001696308	0.001537945	0.001171634	0.000864613	-0.000743847	-0.00043544	5.72E-05	-0.001386923	-0.001026668	-0.001224038	0.002687002	0.000304625	-0.001653197	-0.000487628	0.000173866	-0.000448398	0.000567753	-1.58E-05	0.000329534	0.000146298	6.56E-05	-0.000161626	-0.000272893	0.000544012	0.000397653	-0.000257018	0.000155982	0.000466133	-0.000310079	0.00040358	0.000362911	-0.000365669	-0.000312616	7.55E-05	0.000173166	0.000230718	0.000443741
WTM_2015_83_S	-0.0405315	0.005182611	-0.006299949	0.002476473	-0.006387347	0.002536729	-0.000400697	0.001513871	-0.001422818	0.000882566	0.002647876	0.000429489	0.001372184	-0.000352926	0.000926076	-0.002479285	-0.001194193	0.000142737	-0.001098717	0.00011494	0.000266312	-0.000306865	-7.27E-06	0.000671748	-0.001069089	0.000815751	-0.000905534	0.000216656	0.000212771	-0.000131646	0.000348948	0.000260837	0.000313699	-0.000288624	0.000940446	0.000175938	-0.000164323	-4.41E-05	-7.66E-05	-0.000265899	0.000213591	0.000471892	0.000288403	0.000166647	0.00022727	4.71E-05	4.61E-06	0.000202314	-0.000247004
WTM_2015_84_S	-0.04246704	0.007010573	-0.002408961	0.006833133	-0.003657571	0.004416704	0.002196255	7.16E-05	2.26E-05	0.000237936	0.002301259	-0.000979343	0.001250041	0.000594251	0.000834589	-0.001663937	-4.83E-05	0.001563655	-0.000488151	0.001307854	0.000301881	-0.001787551	0.000553886	0.000701219	0.000296741	-0.00048183	-0.000376004	0.000674307	0.000191355	-3.06E-05	0.000628464	0.000420106	-6.00E-05	0.000107893	0.000507545	8.86E-06	0.000375218	0.000193646	-7.09E-05	-0.000343868	0.000210632	-3.49E-05	-0.000212356	-0.000226832	2.19E-05	-0.00044352	0.000130556	-0.000231957	-0.000111702
WTM_2015_85_S	-0.030391082	0.003889001	0.005319778	0.000726488	0.00132597	0.003108505	-0.000856425	0.004905974	-0.00139583	0.000856756	0.001699199	-0.001236718	-0.001074922	0.000364939	-0.001029838	-7.91E-05	-0.000654955	0.001833476	-0.000419507	0.000869471	0.001031106	-2.90E-05	0.000215809	-0.000345078	0.0002727	0.000270142	-0.000224348	0.000112609	0.000664212	0.000511534	0.000550267	-3.02E-05	-0.000117501	-0.000184231	4.29E-05	-0.000275729	-0.000544844	0.000384681	0.000263351	5.93E-05	-0.000250694	7.58E-05	0.000330769	-0.000296981	5.16E-06	-0.00019514	0.000124903	-0.000146284	-0.000463098
WTM_2015_86_S	0.035384299	-0.021205124	0.024977054	-7.76E-05	-0.003825719	-0.004958626	-0.00444059	-0.002318612	0.000772282	-0.00090197	0.00053787	-0.003610498	-0.001760026	5.63E-05	-0.000804129	7.23E-05	0.000615983	0.000370449	-0.000410548	-0.000209464	-0.000319207	0.001118943	-0.000192628	0.000460904	0.000780473	0.000745907	0.000270773	-0.000606135	0.000341903	-0.000257937	-0.000245622	-0.000384633	5.99E-05	-9.74E-05	0.000482803	-0.000135832	-0.000410116	0.000755142	4.32E-06	-0.000535659	-0.000149386	0.000137229	1.40E-05	3.70E-05	8.45E-05	-0.000429965	0.000486041	-0.000245421	0.000385662
WTM_2015_87_1_S	0.02666689	-0.003091006	0.0087691	-0.000255117	0.003013882	-0.005485291	0.000928067	-0.000517462	-0.003610848	0.000395259	0.000752344	0.002965827	0.001041827	0.001533553	-0.00018175	-0.001553056	0.000243615	0.001421836	-0.000960918	-0.000258659	-0.000557894	-0.000445178	0.000498342	0.000396244	0.000498387	0.000106416	-0.00067508	0.000117326	2.63E-06	-0.000283901	-0.000280314	-0.000397903	7.41E-05	0.000476032	0.000202896	-0.000171645	-2.20E-05	-0.000155736	0.000123504	-9.54E-05	0.000175571	1.41E-05	-9.33E-05	-0.000227142	-0.000225421	0.000112348	-0.000172646	0.000405095	-8.83E-06
WTM_2015_89_S	-0.040845968	-0.005924507	0.002410231	0.015691361	-0.003193071	7.92E-05	-0.003051698	0.00099384	0.000759357	0.001827915	-0.001000917	0.002839687	0.002470009	0.000709415	0.001340567	0.00077519	0.000472147	-0.000315389	-9.19E-05	-0.000752631	-0.000306717	9.80E-05	9.78E-05	-0.000522202	0.00017557	-0.000474887	-0.000406639	-0.000135849	0.000643682	-0.000588496	-0.000235844	0.000401969	-1.15E-05	-5.31E-05	-9.47E-05	-0.000414245	-0.000129476	-0.000561201	-0.000763307	-7.67E-05	0.000509227	0.000101264	8.76E-05	-0.000288851	0.000127546	-0.000126237	-0.000133897	0.000172566	0.000394217
WTM_2015_90_S	0.023682667	0.025467199	-0.024121659	-0.001435604	0.018029756	-0.004579275	0.001427149	-0.005149735	0.000546302	-0.002529858	-0.000799153	0.003210154	0.003125607	0.006511418	0.00257489	-0.001059136	0.000506874	-0.004632062	8.60E-06	0.001156556	0.001709662	0.000553541	-0.00166049	-0.000149774	-0.000949618	-0.000770004	-0.000923951	0.000697613	-3.20E-05	-0.001551586	2.13E-05	9.76E-05	9.02E-05	0.001141397	-0.000320457	0.000370818	-0.000606249	0.001518711	0.000373085	0.000775877	0.000156622	-0.000182387	-7.43E-05	0.000192649	-0.000957171	-0.000554297	-0.000286624	0.000289004	3.42E-05
WTM_2015_92_S	0.083204653	0.007416071	-0.000834266	0.000331378	-0.008690122	-0.000811741	-0.001002605	0.001683374	-0.00443632	0.000629815	-0.002017852	0.00521252	0.000395312	0.002212126	0.001833872	-0.001313328	-5.59E-05	0.003626465	-0.001739997	-0.001513362	-0.002517181	-0.000342566	0.000540549	-0.000837517	0.001107767	0.000285613	-0.000145837	-5.92E-05	-0.000128025	-0.000294873	0.000279264	-0.000293271	2.03E-05	0.000504748	-0.000270181	-5.39E-05	0.000268468	0.000543745	-0.000335366	0.000418246	-0.000559649	-0.000165454	-0.000381692	0.000354131	-0.000392183	0.000319198	8.55E-06	2.60E-05	5.78E-05
WTM_2015_94_S	0.111850109	0.000999204	-0.000566444	-0.00454877	-0.00866673	-0.000670629	-0.000195908	-0.002662468	-0.001496662	0.000641041	0.000910201	0.001169745	0.000191853	-0.001902245	0.000965049	-0.000733492	-0.000867792	-0.000184973	-0.001272665	-0.000157855	-0.000459765	-0.00039	-0.000376041	-0.001179158	0.000824902	-0.000695386	-0.000685484	-0.00016844	5.68E-06	0.000218558	-0.000717684	0.000859275	-0.000325745	0.000356585	0.000499101	0.000392399	-0.000113443	8.47E-05	-0.000197723	-0.000375918	-0.000555515	-0.000248355	-7.80E-05	0.000419811	-0.000146154	0.000236515	0.000299757	-6.49E-06	0.000101335
WTM_2015_95_1_S	-0.030351761	-0.021257184	0.01768112	0.013845057	0.000502057	-0.009371135	-0.001848203	0.002572195	-0.001371541	0.003818671	-0.000204924	-0.001285797	0.000102017	-0.001332786	-0.001274782	-0.000188108	0.001233993	0.000321422	0.000220537	-0.000886941	-3.16E-05	-0.000179372	-0.000516287	0.000270071	0.000340607	2.17E-05	0.000162947	0.000813585	-0.00016601	-0.000176486	-5.38E-05	0.000696376	7.01E-05	-0.000189135	-5.14E-05	3.21E-05	-3.58E-05	0.000155338	-0.000359605	0.00029137	9.17E-05	-2.07E-05	0.000121465	-0.00038439	9.47E-05	0.000217475	-0.000122315	7.83E-05	-0.000118252
WTM_2015_98_S	-0.042857091	-0.021643006	-0.032595845	0.000700363	0.005480783	0.002003572	0.012024626	-0.001434291	0.002586751	0.00452398	0.004598758	0.001301307	-0.00056816	-0.000271177	-0.001065043	0.000244717	-0.001003454	-0.000545268	0.000810275	6.02E-05	-0.000906664	0.000560728	-0.000963008	0.000803452	2.89E-05	0.000177466	0.000139099	0.00030797	0.000527525	-2.95E-05	-5.86E-05	-0.001660904	-0.000607568	0.000389168	-0.000473477	0.000573296	-4.94E-05	-0.000140335	-0.000559636	-3.82E-06	2.68E-05	-0.000178557	0.000274326	-0.000187024	-0.000336746	0.000129729	5.18E-05	-0.000150085	0.000471956
WTM_2015_99_S	-0.041113626	-0.031686405	-0.032917079	-0.010049715	0.006409205	0.002652923	-0.005261642	0.003045241	-0.004113831	-0.005960102	-0.004473863	-0.000324788	-0.002984462	-0.001986573	0.003420025	0.001045536	0.000524518	-0.000831641	-0.001870846	0.00097143	-0.00118767	-0.001784672	-0.000902401	0.000713713	0.000818875	0.001299563	0.000128681	0.000463784	0.000641181	8.05E-05	0.000346439	-0.001003269	0.000571868	0.000304857	-0.000869843	-0.000113745	-0.000600667	-0.000372011	0.000548296	-0.000156461	0.000492206	0.000373798	0.00021084	-0.000242203	-0.000315211	-0.000140844	0.000825471	-0.000174371	-0.000226755
WTM_2016_153_S	-0.02293317	0.012927997	-0.00520472	0.001597809	-0.000941077	0.004355423	0.000191148	0.000670821	-0.001128929	-0.001408392	0.000908936	-0.001327702	0.001004171	0.001066804	-0.001126974	-0.000500575	0.001644134	0.001573125	0.000493737	-7.98E-05	-0.000677149	-0.000268276	-0.000432004	-0.000448491	-0.000114025	0.00025236	-0.000620963	0.000529811	-0.000890683	0.000144573	-0.000442601	-0.000191863	6.39E-05	-0.000132169	-0.000307018	0.000169337	0.000358624	7.86E-05	-0.000290543	0.00035271	8.98E-05	1.23E-05	-0.000325139	1.74E-05	-0.000142026	-0.000410436	-1.41E-05	-0.00011676	-0.000403221
WTM_2016_155_S	-0.04463013	0.006584183	0.00013916	0.005846251	-0.0068163	0.001776011	0.001302115	-0.00162111	0.00038891	-0.001309475	-1.79E-05	0.000841957	0.000378725	-0.00015042	-0.001051064	-0.000286374	0.001151865	-0.000266427	8.59E-05	0.000369942	-0.000578206	0.0001604	0.000498922	0.000497245	0.000359986	0.000265005	-0.00069319	-0.00010944	-0.00015511	0.000123556	0.000161105	9.30E-05	-3.94E-05	-0.000171155	-0.000580283	-0.000390199	-0.000349552	0.000215377	7.76E-05	-4.40E-05	-7.29E-05	0.000134126	-0.00022434	-0.000125665	3.55E-05	-0.000188275	0.000183461	-0.000246069	-2.26E-05
WTM_2016_189_S	-0.04517673	0.005734851	2.59E-05	0.005970482	-0.005805275	-0.004193652	-0.003087557	-0.001714183	0.003298092	-0.003739371	0.00060476	-0.002735889	0.001741086	0.000537215	0.001594177	0.000615897	-0.000925634	-0.000859059	-0.000408282	0.000490234	3.34E-05	-0.000107536	-0.000232347	-0.000546362	6.71E-05	0.000232729	-1.53E-05	-0.0002311	4.19E-05	0.001175967	-0.000437823	0.00041928	-0.000787598	-2.41E-05	-1.29E-05	-0.000103205	4.19E-05	-0.00019102	-5.82E-05	0.000821874	-6.98E-05	-1.74E-05	-5.58E-05	1.39E-05	-0.000342015	0.000119165	-8.42E-05	-0.000120863	0.000240761
WTM_2016_193_S	-0.036136163	-0.003876318	-0.006262709	0.017521051	0.001087606	-0.003478291	0.001718186	0.007712102	0.000849361	0.002263181	0.000404816	5.95E-05	0.003373805	0.001386466	0.000448988	-0.000117981	-0.000266461	-0.000349519	-0.000194433	1.20E-05	-0.001096692	8.47E-05	-0.000216933	0.000788537	-6.85E-05	0.000616124	0.0004386	-0.000140551	7.63E-05	0.000113828	9.36E-05	-0.000275411	-0.000367823	0.000302569	-9.27E-05	0.000171122	-0.000211485	0.000754322	7.27E-05	-8.03E-05	-9.17E-05	-0.000101837	0.00017671	-5.64E-05	5.52E-05	-0.000269719	0.000320229	-0.000100473	-0.000249781
WTM_2016_206_S	-0.029926159	0.007891008	-0.002683485	0.001698608	-0.002704327	-0.001065366	-0.0008162	0.001536474	0.001763337	-0.002318423	-0.000867002	0.000418201	0.001155888	-0.001172332	-7.57E-05	0.001174426	-0.000702139	-0.000509477	-0.000338127	0.001107675	-6.87E-05	-0.000285049	-0.000183054	-0.0004089	0.000387706	-0.000251065	1.65E-06	7.55E-05	-0.000300925	-0.000585185	-0.000392808	0.000268839	-0.00026517	0.000365667	-0.000124266	-9.36E-05	0.000150404	0.000209772	-0.000100737	0.000158966	5.55E-05	-0.000292559	0.000195928	0.00049132	-0.000225265	3.03E-05	4.15E-05	-0.000214589	7.56E-05
WTM_2016_216_1_S	-0.003083023	-0.001071458	-0.001700701	0.007794844	0.002068659	-0.005432679	-0.000864464	0.002855271	0.001643437	0.000334098	-0.001065949	4.84E-06	0.00147405	0.001039268	0.000614199	-0.000217707	-0.000477947	-0.000526954	-0.000385219	0.001097003	7.25E-05	0.000547214	0.000538929	-0.00037108	-0.000363747	0.000494063	-2.62E-05	0.000475296	0.000408179	-0.000281324	0.000248923	-0.00016357	0.000205113	-0.000630798	0.000173201	3.42E-06	0.000608839	-1.93E-05	-7.06E-05	-0.000162366	0.000196052	-0.000168298	1.87E-05	-0.000262606	0.000147409	0.000538562	0.000186555	1.69E-05	2.56E-05
WTM_2016_217_S	-0.010231474	-0.014735464	0.009795297	-0.009545601	0.005734014	-0.002497849	-0.000808224	0.005477255	-0.001047017	-0.001427796	0.002399982	-0.001205371	0.000347025	0.000155694	0.00084205	-0.000212636	0.000558437	-0.000618722	0.001064037	0.00020876	-0.000250317	0.000241255	0.001141003	-0.00144633	-3.11E-05	-0.000766494	0.00053212	0.00037896	-0.000222991	0.000780987	-9.12E-05	-0.000700111	0.000108893	-3.30E-05	-0.000251859	-6.31E-05	0.000177387	-8.44E-05	-5.06E-05	5.86E-05	-7.75E-05	5.22E-05	-0.000586276	-9.86E-05	0.000300502	2.81E-06	0.000220942	-0.000319579	-0.00015965
WTM_2016_239_S	-0.020309175	-0.007475173	0.011811178	-0.005315748	0.005143112	-0.000869336	0.0014687	0.004202571	0.00128894	-0.00018972	0.001617498	-0.001868294	0.000114373	-0.001373716	0.000498564	0.000609552	0.001101571	-0.000474933	-0.001106887	0.000344975	4.40E-05	-0.000943561	0.00100209	-0.00024925	-0.000244344	0.000545606	0.000221938	-0.000319816	-0.001394624	-0.000317902	0.000638876	-0.000221717	-0.000359946	-0.000218031	0.000270307	-1.09E-05	-0.000422699	0.000481867	-1.92E-05	0.000403859	-7.57E-05	-0.000418494	-0.000407432	0.000452352	0.000123638	-0.000206543	-7.70E-05	1.07E-05	-0.000125417
WTM_2016_241_S	0.064985404	-0.002198311	-0.009711931	-0.001147509	0.001898865	-0.00355309	-0.003214327	-0.000727096	0.000623531	-0.001615113	-0.00200174	0.000890949	0.000768989	-0.000494535	-0.000461976	0.000692068	-0.000594516	0.000377471	-2.51E-05	0.00080448	8.37E-05	0.000995245	0.001153946	0.001363725	-0.000927374	-0.0004352	0.00065239	0.000383805	0.000123152	-0.000132718	0.000745591	-0.000105378	2.01E-05	-0.000597848	-0.00025487	0.000282231	-0.000669851	1.03E-05	-0.000422113	-0.000152541	4.80E-05	-0.000647087	1.93E-05	0.00026841	-0.000230211	3.02E-07	-0.000231865	0.0002203	0.000361542
WTM_2017_18_1_S	0.050788069	-0.014356069	0.011427278	-0.005838902	0.001071917	-0.00403411	0.000341199	-0.002802766	-0.001738518	-0.003693611	0.003326172	0.000550227	-1.67E-06	0.000266428	-9.96E-05	-0.001325376	0.001210073	0.001759849	-0.001006368	-0.00083658	-0.000273457	0.000758367	0.000270669	-0.000278719	-0.00093358	0.000257134	1.10E-06	-0.000235693	-0.000157168	-1.47E-05	0.000303603	7.76E-05	-0.000489436	-0.000234062	-0.000188823	0.000363345	0.00048574	2.20E-05	-1.33E-06	-0.000299581	-0.000314658	-0.000141547	1.93E-06	0.000263054	0.000184876	-2.11E-05	-0.000242742	-0.000171053	-9.50E-05
WTM_2017_18_2_S	0.073386996	0.011600467	-0.001336284	0.000641423	0.001344106	-0.00299781	0.000177083	-0.001530992	-0.002296769	-0.000148846	-0.001587128	0.001795252	-0.000491805	0.001048871	-0.000650073	-0.000686521	0.000394586	0.001272826	-0.00014682	0.000545528	-0.000795411	-0.000430794	0.001169021	0.000405631	-0.000124758	-0.000638934	-0.000281311	0.000513991	0.000123029	-0.000366843	-0.000449022	-0.000337621	-0.000507742	-4.15E-05	-0.000136786	3.31E-05	-7.03E-05	0.000137216	-0.000304154	-0.000193743	-0.00023183	-0.000554916	0.000241535	3.67E-05	-9.56E-05	-4.46E-05	-0.000261474	-0.000144518	0.000173073
[truncated: 51 more columns]
